# Supplementary material for: Epigenetic origin of evolutionary novel centromeres
Source: Sci Rep. 2017 Feb 3;7:41980. doi: 10.1038/srep41980 (PMC5290474; doi:10.1038/srep41980)
Supplement: Supplementary Table S2 [file srep41980-s2.xls]

## Sheet: Sheet1
Supplementary Table S2. Details of the discrepancies between PacBio805 and NGS12 sequences. Positions refer to forward strand of the NGS12, assuming as the start point the first base of PacBio805 sequence.
start	end	PacBio805 allele	ENC12_allele	Filter_flag	Status	PacBio805 coverage,ENC12 coverage	Total coverage
186	186	C	T	PASS	hom	0,57	57
610	610	A	T	PASS	hom	3,40	41
611	611	A	T	PASS	hom	3,40	41
612	612	A	T	PASS	hom	3,40	41
1060	1060	G	A	PASS	hom	0,53	53
1309	1309	C	T	PASS	hom	0,51	51
1658	1662	ATAAT	-	PASS	hom	0,45	53
1916	1916	C	T	PASS	hom	0,61	61
2257	2257	C	T	PASS	hom	0,54	54
2411	2411	A	C	PASS	hom	1,49	49
2906	2906	A	G	PASS	hom	0,66	66
2947	2947	A	C	PASS	hom	0,57	57
3110	3110	A	G	PASS	hom	0,61	61
3183	3183	T	C	PASS	hom	0,64	64
3329	3329	G	A	PASS	hom	0,60	60
3382	3382	A	-	PASS	hom	0,48	55
4334	4334	C	T	PASS	hom	0,59	59
4443	4443	A	G	PASS	hom	0,39	39
4460	4460	T	C	PASS	hom	0,36	36
4674	4674	G	C	PASS	hom	0,52	52
4750	4752	TAT	-	PASS	hom	0,36	49
5289	5289	C	T	PASS	hom	0,43	43
5535	5538	AAAC	-	PASS	hom	0,45	51
5600	5600	T	A	PASS	hom	0,54	54
5711	5711	C	T	PASS	het	26,23	47
5720	5720	T	G	PASS	hom	0,51	51
6009	6009	T	C	PASS	hom	0,61	61
6032	6032	C	T	PASS	hom	0,60	60
6688	6688	G	T	PASS	hom	0,64	64
6786	6786	G	A	PASS	hom	0,73	73
6832	6832	G	A	PASS	hom	0,71	71
7152	7152	T	G	PASS	hom	0,63	63
7382	7382	T	G	PASS	hom	0,50	50
8367	8367	C	T	PASS	hom	0,56	56
8873	8873	A	T	PASS	hom	0,58	58
9185	9185	C	T	PASS	hom	0,63	63
9554	9554	T	A	PASS	hom	0,58	58
9618	9618	T	C	PASS	hom	0,49	49
9651	9651	T	C	PASS	hom	0,65	65
9863	9863	C	-	PASS	hom	0,39	44
9866	9866	-	GTGC	PASS	hom	0,39	39
10009	10009	G	A	PASS	hom	0,56	56
10011	10011	C	G	PASS	hom	0,57	57
11088	11088	C	G	PASS	hom	0,63	63
11313	11313	A	T	PASS	hom	0,73	73
11456	11456	T	C	PASS	hom	0,45	45
11558	11558	T	C	PASS	hom	0,58	58
11737	11737	A	T	PASS	hom	0,29	29
11803	11803	G	A	PASS	hom	0,46	46
12012	12012	C	A	PASS	hom	0,32	32
12013	12013	C	A	PASS	hom	0,32	32
12017	12017	G	C	PASS	hom	0,32	32
14124	14124	T	C	PASS	hom	0,21	21
14196	14196	T	G	PASS	hom	0,25	25
14355	14355	G	A	PASS	hom	0,48	48
14448	14448	A	G	PASS	hom	0,53	53
14944	14944	C	G	PASS	hom	0,10	10
16326	16326	T	C	PASS	hom	0,16	16
16384	16384	T	C	PASS	hom	0,13	13
16538	16538	T	C	PASS	hom	0,15	15
16627	16627	T	-	PASS	hom	0,16	16
17260	17260	A	T	PASS	hom	0,16	16
17338	17338	A	G	PASS	hom	0,12	12
17621	17621	-	A	PASS	hom	0,12	12
17694	17694	-	AA	PASS	hom	0,17	22
17925	17925	A	C	PASS	hom	0,17	17
17998	17998	-	A	PASS	hom	0,37	37
18031	18031	C	G	PASS	hom	0,33	33
18721	18721	A	G	PASS	hom	0,31	31
19215	19215	A	G	PASS	hom	0,56	56
19285	19285	G	A	PASS	hom	0,50	50
19464	19464	T	C	PASS	hom	0,41	41
19716	19716	A	C	PASS	hom	0,59	59
19946	19946	C	T	PASS	het	33,31	63
19995	19995	T	-	PASS	hom	0,59	63
20348	20348	A	G	PASS	hom	0,57	57
20371	20371	T	C	PASS	hom	0,50	50
20374	20374	T	C	PASS	hom	0,47	47
20682	20682	T	C	PASS	hom	0,46	46
20807	20807	C	T	PASS	hom	0,41	41
21008	21008	T	G	PASS	hom	0,37	37
21057	21057	C	T	PASS	hom	1,42	42
21288	21291	ATTT	-	PASS	hom	0,39	46
21332	21332	T	C	PASS	hom	0,52	52
21402	21402	A	G	PASS	hom	0,51	51
21474	21474	G	A	PASS	hom	0,61	61
21648	21648	C	T	PASS	hom	1,48	48
21696	21696	A	G	PASS	hom	0,41	41
21705	21705	T	C	PASS	hom	0,42	42
21838	21838	T	G	PASS	het	7,18	24
21856	21856	A	T	PASS	hom	0,16	16
21920	21920	T	C	PASS	hom	1,34	34
22165	22165	G	A	PASS	hom	0,57	56
23705	23705	T	A	PASS	hom	0,59	59
23927	23927	G	A	PASS	het	47,9	54
23927	23927	-	AA	PASS	hom	0,45	56
24382	24382	G	A	PASS	hom	0,69	69
24494	24494	C	T	PASS	hom	0,68	68
24526	24526	A	G	PASS	hom	0,72	72
24580	24580	C	G	PASS	hom	0,65	65
24646	24646	C	T	PASS	hom	0,45	45
24853	24853	-	ATC	PASS	hom	0,52	52
25062	25062	C	A	PASS	hom	0,63	63
25206	25206	T	C	PASS	hom	0,60	60
26099	26099	T	A	PASS	hom	0,69	69
26595	26595	G	A	PASS	hom	0,75	75
27113	27113	C	A	PASS	hom	0,58	58
27512	27512	A	G	PASS	hom	0,63	63
27822	27822	T	G	PASS	hom	0,62	62
28156	28156	C	-	PASS	hom	0,47	47
28550	28550	-	G	PASS	hom	0,61	61
28625	28625	A	C	PASS	hom	0,58	58
28902	28902	C	T	PASS	hom	0,54	54
28915	28915	C	T	PASS	hom	0,52	52
29461	29461	-	A	PASS	het	24,23	50
29874	29876	AGA	-	PASS	hom	0,53	58
29943	29943	G	T	PASS	hom	0,71	71
30127	30127	A	C	PASS	hom	0,66	66
30365	30365	T	-	PASS	hom	0,29	41
30674	30674	T	C	PASS	hom	0,41	41
30899	30899	G	A	PASS	hom	0,57	57
30924	30924	G	C	PASS	hom	0,59	59
30967	30967	-	TAA	PASS	hom	0,47	55
31145	31145	T	C	PASS	hom	0,51	51
31315	31315	C	T	PASS	hom	0,38	38
31357	31357	A	G	PASS	hom	0,43	43
31375	31375	G	C	PASS	hom	0,50	50
31500	31500	G	A	PASS	hom	0,47	47
31572	31572	G	A	PASS	hom	0,41	41
31624	31624	C	T	PASS	hom	0,27	27
31649	31649	C	G	PASS	hom	0,20	20
31848	31848	C	T	PASS	hom	0,38	38
31873	31873	G	A	PASS	hom	0,41	41
31978	31978	G	A	PASS	hom	0,60	60
31979	31979	T	A	PASS	hom	0,60	60
32080	32080	T	C	PASS	hom	0,65	65
32246	32246	C	A	PASS	hom	1,77	76
32283	32283	T	C	PASS	hom	0,81	81
32411	32411	G	A	PASS	hom	0,63	63
32523	32523	T	-	PASS	hom	0,60	60
32622	32622	C	T	PASS	hom	0,67	67
32719	32719	T	G	PASS	hom	0,61	61
32842	32842	G	C	PASS	hom	0,56	56
33208	33208	A	G	PASS	hom	0,53	53
33479	33479	T	G	PASS	hom	0,54	54
33567	33567	C	T	PASS	hom	0,60	60
33627	33627	T	C	PASS	hom	0,52	52
33927	33927	G	A	PASS	hom	0,54	54
34064	34064	A	G	PASS	hom	0,56	56
34186	34186	C	T	PASS	hom	0,56	56
34247	34247	C	T	PASS	hom	0,56	56
34260	34260	G	T	PASS	hom	0,51	51
34275	34276	AG	-	PASS	hom	0,44	48
34431	34431	G	A	PASS	hom	0,49	49
34462	34462	T	C	PASS	hom	0,47	47
34767	34767	C	T	PASS	hom	0,70	70
35123	35123	G	A	PASS	hom	0,63	63
35468	35468	T	C	PASS	hom	0,55	55
35905	35905	A	C	PASS	hom	0,51	51
36238	36238	G	A	PASS	hom	0,46	46
36326	36326	G	A	PASS	hom	0,42	42
36712	36712	A	G	PASS	hom	0,66	66
37161	37161	T	C	PASS	hom	0,56	56
37360	37360	G	T	PASS	hom	0,56	56
37398	37398	A	C	PASS	hom	0,64	64
37455	37455	-	A	PASS	hom	0,60	60
37500	37500	T	C	PASS	hom	0,69	69
37550	37550	C	T	PASS	hom	0,55	55
37916	37916	A	G	PASS	hom	0,56	56
38185	38185	C	G	PASS	hom	0,69	69
38396	38396	T	G	PASS	hom	0,72	72
38449	38449	G	T	PASS	hom	0,61	61
38460	38460	G	A	PASS	hom	0,62	62
38463	38463	C	T	PASS	hom	0,62	62
38762	38762	A	T	PASS	hom	0,44	44
38805	38805	T	C	PASS	hom	0,48	48
39617	39617	C	T	PASS	hom	0,60	60
39772	39772	T	C	PASS	hom	0,60	60
40105	40105	A	G	PASS	hom	0,38	38
40314	40314	G	A	PASS	hom	0,48	48
40414	40414	C	T	PASS	hom	0,65	65
40459	40459	C	T	PASS	hom	0,45	45
42738	42738	T	G	PASS	hom	0,51	51
42755	42755	C	T	PASS	hom	0,56	56
43253	43253	A	C	PASS	hom	0,64	64
43818	43818	G	A	PASS	hom	0,58	58
44221	44221	A	G	PASS	hom	0,36	36
44356	44356	T	G	PASS	hom	0,48	48
44621	44621	G	A	PASS	hom	0,52	52
44945	44945	G	A	PASS	hom	0,70	70
45449	45449	T	C	PASS	het	45,17	59
45462	45462	T	C	PASS	het	44,12	55
45709	45709	T	C	PASS	hom	0,31	31
45734	45734	T	C	PASS	hom	0,31	31
45739	45739	A	G	PASS	hom	0,32	32
45865	45865	C	T	PASS	hom	0,38	38
45893	45893	-	ATAATA	PASS	hom	0,24	34
45919	45919	A	G	PASS	hom	2,40	40
46612	46612	-	ACAT	PASS	hom	0,41	45
46685	46685	T	C	PASS	hom	0,51	51
47479	47479	T	C	PASS	hom	0,51	51
47719	47719	T	C	PASS	hom	0,65	65
48047	48047	A	C	PASS	hom	0,49	49
48136	48137	AG	-	PASS	hom	0,50	52
48178	48178	T	A	PASS	hom	0,55	55
48299	48299	A	G	PASS	hom	0,50	50
48445	48445	-	G	PASS	hom	0,54	54
48484	48484	A	G	PASS	hom	0,60	60
48693	48693	C	G	PASS	hom	0,65	65
49049	49049	C	T	PASS	hom	0,61	61
49109	49109	G	C	PASS	hom	0,69	69
49168	49168	A	G	PASS	hom	0,67	67
49169	49169	T	G	PASS	hom	0,67	67
49287	49287	A	T	PASS	hom	0,66	66
49347	49347	C	A	PASS	hom	0,65	65
49566	49566	T	A	PASS	hom	0,37	37
49636	49636	A	G	PASS	hom	0,33	33
49650	49650	A	C	PASS	hom	0,35	35
50633	50633	A	G	PASS	hom	0,55	55
50637	50637	G	C	PASS	hom	0,56	56
50849	50849	A	T	PASS	hom	0,61	61
51432	51434	AAA	-	PASS	het	2,20	37
51906	51906	G	A	PASS	hom	0,44	44
52163	52163	T	C	PASS	hom	0,54	54
52377	52377	A	C	PASS	hom	0,51	51
52546	52546	A	G	PASS	hom	0,52	52
52751	52751	T	C	PASS	hom	0,74	74
52806	52806	G	A	PASS	hom	0,63	63
52915	52918	TCCT	-	PASS	hom	0,33	40
53090	53090	A	G	PASS	hom	0,61	61
53190	53190	C	T	PASS	hom	0,63	63
53528	53528	T	C	PASS	hom	0,49	49
53651	53651	A	-	PASS	hom	0,47	58
53704	53704	C	T	PASS	hom	0,47	48
53753	53753	G	A	PASS	hom	0,51	51
53893	53893	C	T	PASS	hom	0,55	55
54198	54198	A	C	PASS	hom	0,57	57
54754	54754	C	T	PASS	hom	0,58	58
54945	54955	AGTAGAAACGT	-	PASS	het	33,25	62
54955	54955	-	ACTTAAGACAACATACATTGATTTA	PASS	hom	0,43	43
55191	55191	A	G	PASS	hom	0,49	49
55279	55279	C	T	PASS	hom	0,55	55
55491	55491	A	G	PASS	hom	0,52	52
55517	55517	G	A	PASS	hom	0,53	53
55694	55694	A	C	PASS	hom	0,60	60
55970	55970	G	A	PASS	hom	0,53	53
56062	56062	T	-	PASS	hom	0,28	37
56063	56063	T	G	PASS	hom	0,29	29
56065	56065	C	G	PASS	hom	0,29	29
56067	56067	-	ATCC	PASS	hom	0,29	29
56300	56300	G	T	PASS	hom	0,53	53
56309	56309	C	T	PASS	hom	0,54	54
56442	56442	G	A	PASS	hom	0,53	53
57543	57543	G	A	PASS	hom	0,65	65
58018	58018	T	A	PASS	hom	0,56	56
58950	58950	A	G	PASS	hom	0,63	63
59045	59045	G	A	PASS	hom	0,56	56
59133	59133	T	A	PASS	hom	0,63	63
59239	59239	T	C	PASS	hom	0,55	55
59678	59678	G	A	PASS	hom	0,56	56
59956	59956	T	C	PASS	hom	0,62	62
59968	59968	A	G	PASS	hom	0,55	55
60067	60067	C	A	PASS	hom	0,58	58
61332	61332	A	T	PASS	hom	1,46	46
61755	61755	G	A	PASS	hom	0,55	55
61811	61811	A	G	PASS	hom	0,58	58
61909	61909	T	A	PASS	hom	0,56	56
62066	62066	-	ATCATGT	PASS	hom	0,51	52
62509	62509	T	G	PASS	hom	2,52	52
62853	62853	C	A	PASS	hom	0,52	52
63372	63372	C	T	PASS	hom	0,65	65
63608	63608	A	G	PASS	hom	2,43	43
64014	64014	A	T	PASS	hom	0,44	44
65433	65433	A	G	PASS	hom	0,61	61
65794	65794	G	T	PASS	hom	0,60	60
65968	65968	C	T	PASS	hom	0,47	47
66499	66499	C	T	PASS	hom	0,51	51
66510	66510	G	A	PASS	hom	0,51	51
67005	67005	A	G	PASS	hom	0,51	51
67041	67041	C	T	PASS	hom	0,57	57
67181	67181	T	A	PASS	hom	0,53	53
67400	67400	A	G	PASS	hom	0,70	70
68458	68458	A	G	PASS	hom	0,57	57
68897	68897	A	G	PASS	hom	0,44	44
69040	69040	G	A	PASS	hom	0,51	51
69078	69078	C	T	PASS	hom	0,37	37
69225	69225	-	TT	PASS	hom	0,20	32
69313	69313	A	C	PASS	het	21,18	38
69637	69637	-	C	PASS	hom	0,63	63
69643	69643	G	A	PASS	hom	0,63	63
69836	69836	T	C	PASS	hom	0,79	79
70284	70284	A	G	PASS	hom	0,60	60
70769	70769	A	C	PASS	hom	0,48	48
71176	71176	A	G	PASS	hom	0,59	59
71586	71586	T	G	PASS	hom	0,55	55
72232	72232	C	G	PASS	hom	0,55	55
73036	73036	A	G	PASS	hom	0,61	61
73282	73282	A	C	PASS	hom	0,58	58
73993	73993	G	A	PASS	hom	2,28	29
74718	74718	T	C	PASS	hom	0,56	56
74802	74802	T	C	PASS	hom	0,58	58
75016	75016	A	G	PASS	hom	0,47	47
75808	75808	C	T	PASS	hom	0,38	38
75865	75865	A	C	PASS	hom	0,37	37
75968	75968	G	A	PASS	hom	0,47	47
76070	76070	G	C	PASS	hom	0,44	44
76285	76285	A	G	PASS	hom	0,35	35
76957	76957	G	A	PASS	hom	0,55	55
77181	77181	A	G	PASS	hom	0,53	53
77305	77305	T	C	PASS	hom	0,56	56
78802	78802	T	C	PASS	hom	0,49	49
78813	78813	T	C	PASS	het	31,18	47
78927	78927	C	T	PASS	hom	0,53	53
79101	79101	A	G	PASS	hom	0,34	34
79691	79691	G	A	PASS	hom	0,47	47
79874	79874	A	C	PASS	hom	0,55	55
79988	79988	A	G	PASS	hom	0,51	51
80010	80010	C	T	PASS	hom	0,55	55
80391	80391	A	-	PASS	hom	0,49	50
80839	80839	C	T	PASS	hom	0,47	47
81600	81600	A	T	PASS	hom	0,54	54
81703	81703	G	A	PASS	het	27,30	55
83212	83212	A	G	PASS	het	35,21	54
83687	83688	TA	-	PASS	hom	0,27	49
84108	84108	C	T	PASS	hom	0,55	55
84360	84360	G	T	PASS	hom	0,65	65
85611	85611	G	A	PASS	hom	0,62	62
86178	86178	A	C	PASS	hom	1,62	62
86238	86238	G	A	PASS	hom	0,76	76
86312	86312	C	A	PASS	het	38,32	67
86325	86325	T	C	PASS	hom	0,67	67
86449	86449	G	A	PASS	hom	0,63	63
86535	86535	T	C	PASS	hom	0,45	45
86704	86704	-	T	PASS	hom	0,39	43
86966	86966	C	T	PASS	hom	0,35	35
87165	87165	T	C	PASS	het	9,14	22
87195	87195	T	C	PASS	hom	0,38	38
88320	88320	A	G	PASS	hom	0,74	74
88474	88474	A	G	PASS	hom	0,64	64
88922	88922	A	G	PASS	hom	0,69	69
89597	89597	C	T	PASS	het	37,23	57
89599	89599	G	A	PASS	hom	0,60	60
90162	90162	C	G	PASS	hom	0,64	64
90469	90469	-	AATAGGAAT	PASS	hom	0,41	55
90569	90569	T	C	PASS	hom	0,63	63
91226	91226	C	T	PASS	hom	0,57	57
91259	91259	C	T	PASS	hom	0,52	52
91906	91909	TTTA	-	PASS	hom	0,46	47
92128	92128	G	A	PASS	hom	0,41	41
93076	93076	C	G	PASS	hom	0,69	69
93689	93689	T	A	PASS	hom	1,62	61
93733	93733	A	G	PASS	het	24,33	55
93772	93772	T	-	PASS	hom	0,42	45
94411	94411	G	T	PASS	hom	0,70	70
94533	94546	TGGACTTCCCTGTC	-	PASS	hom	0,36	57
94571	94571	G	-	PASS	het	25,22	51
94572	94572	T	A	PASS	het	27,22	47
94870	94870	A	T	PASS	hom	0,68	68
95105	95105	G	T	PASS	hom	0,57	57
95463	95463	T	C	PASS	het	27,17	42
95653	95653	A	G	PASS	hom	0,43	43
95873	95873	C	T	PASS	hom	0,44	44
95887	95887	A	G	PASS	hom	0,46	46
96216	96216	C	T	PASS	hom	0,54	54
97239	97239	C	T	PASS	hom	0,46	46
97255	97255	G	C	PASS	hom	0,42	42
97263	97263	C	T	PASS	hom	0,43	43
97380	97380	T	C	PASS	hom	0,48	48
97525	97525	C	A	PASS	hom	0,45	45
97533	97533	G	A	PASS	hom	0,43	42
97735	97736	AA	-	PASS	hom	0,30	45
97929	97929	A	G	PASS	hom	0,48	48
98268	98268	A	G	PASS	hom	0,23	23
98341	98341	A	C	PASS	het	3,18	20
98343	98343	A	C	PASS	het	2,16	18
98358	98358	A	C	PASS	hom	0,25	25
98361	98361	A	C	PASS	het	15,11	25
98427	98427	G	T	PASS	hom	0,32	32
99115	99115	A	G	PASS	hom	0,45	45
99373	99374	TT	-	PASS	hom	0,56	64
99799	99799	C	T	PASS	hom	0,56	56
100336	100336	A	G	PASS	hom	0,50	50
100490	100490	C	G	PASS	hom	0,51	51
100600	100600	T	-	PASS	hom	0,43	45
100880	100880	-	A	PASS	hom	0,47	47
101959	101959	G	A	PASS	het	25,30	53
102149	102149	-	TT	PASS	hom	0,62	62
102406	102406	T	-	PASS	hom	0,64	65
102495	102495	G	T	PASS	hom	0,52	52
102657	102657	G	A	PASS	hom	0,49	49
102766	102766	G	T	PASS	hom	0,50	50
102933	102933	A	T	PASS	hom	0,38	38
103053	103053	A	C	PASS	hom	0,54	54
103131	103131	A	G	PASS	hom	0,53	53
103195	103195	A	G	PASS	hom	0,57	57
103574	103574	G	A	PASS	hom	0,58	58
103652	103652	T	C	PASS	hom	0,58	58
103697	103697	A	G	PASS	hom	0,56	56
103756	103756	C	G	PASS	hom	0,69	69
103797	103797	G	C	PASS	hom	0,63	63
103947	103947	A	G	PASS	het	28,32	57
103978	103978	G	A	PASS	hom	0,58	58
104466	104466	A	G	PASS	hom	0,54	54
104483	104483	C	T	PASS	hom	0,52	52
104709	104709	T	C	PASS	hom	0,43	43
105310	105310	G	T	PASS	hom	0,59	59
105569	105569	C	G	PASS	hom	0,54	54
105864	105864	C	T	PASS	hom	0,45	45
105984	105984	C	A	PASS	hom	0,58	58
106329	106329	T	G	PASS	hom	0,53	53
106330	106330	T	C	PASS	hom	0,53	53
106607	106607	T	C	PASS	hom	0,54	54
108306	108306	A	G	PASS	hom	0,62	62
108516	108516	T	C	PASS	hom	0,60	60
109111	109111	A	G	PASS	hom	0,67	67
109335	109335	T	C	PASS	hom	0,62	62
109473	109473	A	G	PASS	hom	0,75	75
109935	109935	G	T	PASS	hom	0,70	70
110435	110435	T	C	PASS	hom	0,45	45
111099	111099	-	GA	PASS	hom	0,67	67
111448	111448	A	C	PASS	hom	0,62	62
111894	111894	A	G	PASS	hom	0,54	54
113404	113404	A	T	PASS	hom	0,73	73
113584	113584	T	G	PASS	hom	0,59	59
113773	113773	G	A	PASS	hom	0,68	68
113966	113966	C	T	PASS	hom	0,65	65
114363	114363	A	G	PASS	hom	0,71	71
114374	114374	C	T	PASS	hom	0,71	71
114376	114376	C	T	PASS	hom	0,70	70
115073	115073	C	G	PASS	het	38,28	63
115330	115330	C	T	PASS	hom	0,70	70
115429	115429	G	A	PASS	het	36,34	69
115612	115612	C	A	PASS	hom	0,69	69
115748	115748	T	C	PASS	hom	0,57	57
115902	115902	G	A	PASS	hom	0,54	54
116633	116633	T	G	PASS	hom	0,52	52
116730	116730	T	C	PASS	hom	0,38	38
117264	117264	A	C	PASS	hom	0,41	41
118692	118692	T	C	PASS	hom	0,46	46
118782	118782	T	C	PASS	hom	0,34	34
119275	119275	T	C	PASS	hom	0,74	74
119598	119598	-	CTAA	PASS	hom	0,53	55
119986	119986	T	A	PASS	hom	0,61	61
120035	120035	C	T	PASS	hom	0,61	61
120731	120731	T	C	PASS	hom	1,51	51
121045	121045	-	T	PASS	hom	0,70	74
121092	121092	C	T	PASS	hom	0,71	71
122525	122525	-	AAT	PASS	hom	0,45	48
122627	122627	-	ATAC	PASS	hom	0,48	59
122648	122648	-	CA	PASS	hom	1,43	54
122674	122674	G	A	PASS	hom	0,52	52
122679	122679	T	C	PASS	het	41,10	51
123133	123133	T	C	PASS	hom	0,47	47
123204	123204	G	C	PASS	hom	0,34	34
123332	123332	A	G	PASS	hom	0,24	24
123425	123425	C	A	PASS	hom	0,37	37
123693	123693	A	C	PASS	hom	0,38	38
123785	123785	G	C	PASS	hom	0,43	43
123866	123866	A	G	PASS	hom	0,41	41
123885	123885	T	C	PASS	hom	0,45	45
123996	123996	C	T	PASS	hom	0,52	52
124259	124259	A	G	PASS	hom	0,50	50
124270	124270	C	T	PASS	hom	0,46	46
124548	124548	T	C	PASS	hom	0,52	52
124959	124959	C	T	PASS	hom	0,66	66
129275	129275	T	C	PASS	hom	0,58	58
129427	129427	T	A	PASS	het	18,21	39
129674	129674	T	G	PASS	het	38,10	46
129862	129862	C	T	PASS	het	17,19	35
129863	129863	G	T	PASS	het	31,7	37
129916	129916	A	C	PASS	het	29,16	43
129962	129962	T	C	PASS	het	28,13	39
130727	130727	G	A	PASS	hom	0,17	18
130770	130770	C	T	PASS	het	4,7	11
130852	130852	T	G	PASS	het	7,14	20
130857	130857	T	C	PASS	het	7,14	20
131735	131735	A	G	PASS	het	18,35	51
131917	131917	C	T	PASS	het	9,30	38
133287	133287	A	G	PASS	het	4,29	32
133940	133940	G	A	PASS	het	2,8	10
134951	134951	G	A	PASS	hom	0,24	24
135902	135902	G	A	PASS	hom	0,45	45
136188	136188	-	GT	PASS	het	3,24	46
138096	138096	A	C	PASS	hom	0,53	53
138806	138806	G	A	PASS	hom	0,57	57
139877	139877	G	A	PASS	hom	0,63	63
140133	140133	A	-	PASS	het	28,34	69
140425	140425	T	C	PASS	hom	0,67	67
140912	140912	G	T	PASS	hom	0,50	50
141359	141359	-	A	PASS	hom	0,55	64
142189	142189	-	T	PASS	hom	0,45	50
142222	142222	G	A	PASS	hom	0,51	51
142234	142234	C	T	PASS	hom	0,53	53
142253	142253	G	T	PASS	hom	0,56	56
142254	142254	C	T	PASS	hom	0,57	57
142535	142535	G	C	PASS	hom	0,49	49
142620	142620	A	G	PASS	hom	0,43	43
142750	142750	A	G	PASS	hom	0,49	49
143294	143294	-	GATA	PASS	2015-01-02	0,23,25	62
143294	143294	-	GATAGATA	PASS	2015-01-02	0,23,25	62
143324	143324	-	GATA	PASS	hom	0,27	64
143360	143360	T	A	PASS	hom	1,52	51
144220	144220	C	T	PASS	hom	0,58	58
145427	145427	T	C	PASS	hom	0,59	59
145884	145884	G	A	PASS	hom	0,52	52
145986	145986	A	G	PASS	hom	0,54	54
146013	146013	A	C	PASS	hom	0,56	56
146760	146760	G	A	PASS	hom	0,45	45
147408	147408	G	A	PASS	hom	0,64	64
147498	147498	G	A	PASS	hom	0,61	61
147575	147575	C	T	PASS	hom	0,49	49
147603	147603	A	G	PASS	hom	0,50	50
147671	147671	G	T	PASS	hom	0,51	51
147736	147736	G	A	PASS	hom	0,57	57
148054	148054	C	A	PASS	hom	2,55	55
148636	148636	A	G	PASS	hom	0,51	51
149087	149087	C	A	PASS	hom	0,49	49
149748	149748	A	C	PASS	hom	0,43	43
150265	150265	A	-	PASS	hom	0,18	29
150375	150375	A	G	PASS	hom	0,51	51
151491	151491	-	GTT	PASS	het	23,27	52
152003	152003	G	C	PASS	hom	0,61	61
152836	152836	C	T	PASS	hom	0,49	49
152840	152840	C	A	PASS	hom	0,49	49
153163	153163	G	C	PASS	hom	0,45	45
153174	153174	T	G	PASS	hom	0,45	45
153641	153641	G	A	PASS	hom	0,53	53
153719	153719	G	A	PASS	hom	0,49	49
154120	154120	G	T	PASS	hom	0,53	53
154956	154956	G	C	PASS	hom	0,66	66
154980	154980	C	G	PASS	hom	0,71	71
155188	155188	G	A	PASS	hom	0,52	52
155230	155230	-	A	PASS	hom	0,45	47
155554	155554	T	C	PASS	hom	0,50	50
156244	156244	A	G	PASS	hom	0,30	30
156350	156350	T	A	PASS	hom	0,26	26
156481	156481	C	T	PASS	hom	0,19	19
156601	156601	G	A	PASS	hom	0,19	19
157455	157455	A	T	PASS	het	27,25	50
157466	157466	C	T	PASS	hom	0,58	58
157593	157593	T	C	PASS	hom	0,55	55
158060	158060	T	C	PASS	hom	0,48	48
158282	158282	C	T	PASS	hom	0,20	20
158467	158467	T	G	PASS	hom	0,43	43
158607	158607	A	G	PASS	hom	0,45	45
158858	158858	T	C	PASS	hom	0,36	36
158916	158916	C	T	PASS	hom	0,43	43
159296	159296	T	C	PASS	hom	0,44	44
160295	160295	-	C	PASS	hom	0,40	40
160955	160955	G	A	PASS	hom	0,63	63
161291	161291	C	T	PASS	het	35,25	57
161414	161414	T	C	PASS	hom	0,53	53
162420	162420	C	T	PASS	hom	0,56	56
162613	162613	T	C	PASS	hom	0,49	49
162832	162832	G	A	PASS	hom	0,46	46
164510	164510	C	G	PASS	hom	0,48	48
168367	168367	T	A	PASS	het	18,26	42
169917	169917	A	G	PASS	het	23,33	54
170217	170217	A	-	PASS	hom	0,45	57
171848	171848	T	A	PASS	hom	0,55	55
174378	174378	C	T	PASS	hom	0,44	44
174775	174775	G	A	PASS	het	9,11	19
174931	174931	A	G	PASS	het	17,12	28
180527	180527	T	C	PASS	hom	0,51	51
186477	186477	C	T	PASS	het	30,29	58
188376	188376	T	C	PASS	hom	0,70	70
188405	188405	T	G	PASS	hom	0,63	63
188415	188415	C	T	PASS	hom	0,63	63
188853	188853	T	C	PASS	het	29,28	56
189908	189908	A	T	PASS	hom	0,22	22
190225	190225	T	A	PASS	het	36,31	64
191149	191149	T	-	PASS	hom	0,10	17
193877	193877	-	AT	PASS	het	24,18	55
194181	194182	TA	-	PASS	het	16,16	40
194647	194650	TAAA	-	PASS	het	7,29	42
198292	198292	C	T	PASS	het	24,26	48
199667	199667	C	T	PASS	hom	0,46	46
199669	199669	T	A	PASS	hom	0,47	47
199749	199749	A	T	PASS	hom	0,63	63
199974	199974	G	C	PASS	hom	0,62	62
200059	200059	C	A	PASS	hom	0,61	61
200199	200199	G	A	PASS	hom	0,51	51
200276	200276	T	A	PASS	hom	0,56	56
200412	200412	-	A	PASS	hom	0,49	49
200724	200724	-	TTTTA	PASS	hom	0,24	24
200835	200835	G	A	PASS	hom	0,43	42
201280	201280	A	G	PASS	het	31,18	47
201604	201604	T	C	PASS	hom	0,54	54
201867	201867	G	A	PASS	hom	0,66	66
202213	202213	T	C	PASS	hom	0,58	58
202316	202316	G	A	PASS	hom	0,47	47
202410	202410	T	A	PASS	hom	0,54	54
203361	203361	T	A	PASS	hom	0,45	45
203763	203763	C	T	PASS	hom	0,61	61
203779	203779	G	T	PASS	hom	0,55	55
203870	203870	G	T	PASS	hom	0,40	40
205005	205005	T	G	PASS	hom	0,66	66
205276	205276	C	T	PASS	hom	0,54	54
205470	205470	-	CACA	PASS	hom	0,29	47
206465	206465	A	G	PASS	het	43,28	68
206605	206605	C	T	PASS	hom	0,62	62
206672	206672	A	G	PASS	hom	0,59	59
207173	207173	T	A	PASS	hom	0,64	64
207249	207249	C	T	PASS	hom	0,52	52
207519	207520	GA	-	PASS	hom	0,49	63
207558	207558	G	A	PASS	hom	1,59	58
207731	207731	G	A	PASS	hom	0,59	59
207752	207752	G	T	PASS	hom	0,56	56
208140	208140	-	GT	PASS	het	24,22	54
208181	208181	A	G	PASS	hom	0,62	62
208333	208333	T	C	PASS	hom	0,55	55
209034	209034	-	TT	PASS	hom	0,35	47
209047	209047	G	T	PASS	het	43,12	53
209132	209132	G	A	PASS	hom	0,55	55
209631	209631	A	C	PASS	hom	0,53	53
209801	209801	C	T	PASS	hom	0,53	53
210086	210086	A	G	PASS	hom	0,64	64
210762	210762	C	G	PASS	hom	0,56	56
211281	211281	-	T	PASS	hom	0,57	57
211799	211799	C	T	PASS	hom	0,62	62
212153	212153	G	C	PASS	hom	0,75	75
212377	212377	G	C	PASS	hom	0,50	50
212481	212481	A	G	PASS	hom	0,46	46
213185	213185	T	C	PASS	hom	0,56	56
213629	213629	A	C	PASS	hom	0,53	53
213824	213825	TG	-	PASS	hom	0,45	46
213825	213825	G	-	PASS	hom	0,43	45
214555	214555	G	A	PASS	hom	0,66	66
215136	215140	AAGAA	-	PASS	hom	0,41	46
215796	215796	A	G	PASS	hom	0,64	64
215968	215968	A	G	PASS	hom	1,74	74
216287	216287	A	-	PASS	hom	0,45	52
216628	216628	C	T	PASS	hom	0,56	56
216642	216642	C	A	PASS	het	27,29	54
217090	217090	T	G	PASS	hom	0,67	67
217501	217501	T	-	PASS	hom	0,60	63
217567	217567	-	TT	PASS	hom	0,68	68
217588	217588	T	C	PASS	hom	0,71	71
217977	217977	G	A	PASS	hom	0,88	88
218614	218614	A	G	PASS	hom	0,51	51
218885	218885	A	G	PASS	het	44,11	53
218889	218889	A	G	PASS	het	31,24	53
219010	219010	A	G	PASS	hom	0,49	49
219453	219453	C	T	PASS	hom	0,70	70
219462	219462	C	G	PASS	het	25,44	66
220154	220154	T	C	PASS	hom	0,59	59
220186	220186	C	T	PASS	hom	0,56	56
220298	220298	-	TT	PASS	hom	0,46	48
220299	220299	A	T	PASS	hom	0,49	49
221364	221364	A	G	PASS	hom	0,53	53
222040	222040	T	C	PASS	hom	0,64	64
222980	222980	T	C	PASS	hom	0,57	57
222987	222987	G	T	PASS	hom	0,58	58
226246	226246	A	C	PASS	hom	0,49	49
226561	226561	A	T	PASS	hom	0,60	60
226773	226773	T	C	PASS	hom	0,62	62
228140	228140	A	G	PASS	hom	0,54	54
228700	228700	A	G	PASS	hom	0,59	59
228836	228836	A	G	PASS	hom	0,66	66
229032	229032	A	G	PASS	hom	0,54	54
229082	229082	C	T	PASS	hom	0,48	48
229949	229954	TATTTG	-	PASS	hom	0,47	51
229975	229975	-	AATA	PASS	hom	0,46	50
230395	230395	G	C	PASS	hom	0,67	67
230433	230433	T	C	PASS	hom	0,69	69
230441	230441	C	T	PASS	hom	0,68	68
230713	230713	T	C	PASS	hom	0,74	74
230828	230828	G	T	PASS	het	36,28	61
230850	230850	A	G	PASS	hom	1,60	60
231387	231387	G	C	PASS	hom	0,60	60
231797	231797	A	G	PASS	hom	0,65	65
231798	231798	A	G	PASS	hom	0,63	63
231854	231854	C	G	PASS	hom	0,73	73
232004	232004	C	G	PASS	hom	0,62	62
232388	232388	G	A	PASS	hom	0,52	52
232440	232440	T	C	PASS	hom	0,37	37
232631	232633	AAA	-	PASS	hom	1,12	17
232753	232753	A	G	PASS	hom	0,34	34
233050	233050	C	T	PASS	hom	0,44	44
233234	233234	T	C	PASS	hom	1,55	55
233382	233382	-	GCCACA	PASS	hom	0,52	52
233466	233467	TG	-	PASS	hom	0,44	51
233922	233922	T	C	PASS	hom	0,54	54
233982	233982	T	C	PASS	het	43,33	73
234558	234558	C	T	PASS	hom	0,55	55
234799	234799	G	A	PASS	hom	0,62	62
235130	235130	C	A	PASS	het	34,29	60
235301	235301	C	T	PASS	hom	0,73	73
235376	235376	T	A	PASS	hom	2,62	62
235405	235405	G	A	PASS	het	32,25	55
235406	235406	C	A	PASS	het	33,23	54
235682	235682	C	G	PASS	hom	0,61	61
236138	236138	G	A	PASS	hom	0,51	51
236337	236337	A	G	PASS	hom	0,52	52
236351	236351	C	T	PASS	hom	0,58	58
236578	236578	T	C	PASS	hom	0,51	51
236697	236697	T	C	PASS	hom	1,57	57
236856	236856	A	G	PASS	hom	0,51	51
237107	237107	G	C	PASS	hom	0,39	39
237166	237166	A	G	PASS	hom	0,59	59
237362	237362	T	A	PASS	hom	0,52	52
238426	238426	-	ATA	PASS	hom	0,28	43
238696	238696	T	C	PASS	hom	0,57	57
238875	238875	C	T	PASS	hom	0,55	55
239652	239652	T	C	PASS	hom	0,57	57
240024	240024	T	C	PASS	hom	0,50	50
240531	240531	A	G	PASS	hom	0,59	59
240562	240562	G	C	PASS	hom	0,55	55
240796	240796	A	G	PASS	hom	0,48	48
241699	241699	A	C	PASS	hom	1,54	54
242314	242314	C	T	PASS	hom	0,52	52
242577	242577	T	G	PASS	hom	0,55	55
242730	242730	A	T	PASS	hom	0,49	49
243027	243027	T	C	PASS	hom	0,66	66
243093	243093	A	G	PASS	hom	0,51	51
243329	243329	G	A	PASS	hom	0,55	55
243587	243587	G	T	PASS	hom	0,53	53
243824	243824	G	A	PASS	hom	0,53	53
244558	244558	G	T	PASS	hom	0,49	49
244827	244827	C	A	PASS	hom	0,52	52
245240	245240	C	T	PASS	hom	0,50	50
246405	246405	G	A	PASS	hom	0,59	59
246522	246522	G	C	PASS	hom	0,56	56
247456	247456	G	A	PASS	het	23,29	50
247661	247661	C	T	PASS	hom	1,45	45
247744	247744	T	C	PASS	hom	0,44	44
248287	248287	T	C	PASS	hom	0,23	23
248586	248588	AAT	-	PASS	het	8,8	23
248622	248623	AT	-	PASS	hom	0,30	30
248623	248623	T	-	PASS	hom	0,31	31
248994	248994	A	T	PASS	hom	0,38	38
249068	249068	-	AAA	PASS	hom	0,46	47
249568	249568	C	A	PASS	hom	0,22	22
250215	250215	G	A	PASS	hom	0,33	33
250391	250391	G	A	PASS	hom	0,22	22
250395	250395	G	T	PASS	hom	0,20	20
250492	250492	T	C	PASS	hom	0,32	32
250814	250814	-	A	PASS	het	3,38	48
250943	250943	T	C	PASS	het	7,22	28
251385	251385	T	C	PASS	hom	0,60	60
251543	251543	-	TATATATA	PASS	2015-01-02	0,10,10	44
251543	251543	-	TATA	PASS	2015-01-02	0,10,10	44
251564	251564	C	T	PASS	hom	0,41	41
252024	252024	C	T	PASS	hom	0,52	52
252095	252095	T	C	PASS	hom	0,50	50
252157	252158	AA	-	PASS	hom	0,48	48
252288	252288	T	C	PASS	hom	0,52	52
252293	252294	AC	-	PASS	hom	0,41	53
252317	252317	G	A	PASS	hom	0,46	46
252508	252508	C	T	PASS	hom	1,45	45
252598	252598	A	G	PASS	hom	0,54	54
253203	253203	A	G	PASS	hom	0,52	52
253635	253635	C	T	PASS	hom	0,52	52
253912	253912	T	C	PASS	hom	0,60	60
253964	253964	A	G	PASS	hom	0,55	55
254038	254038	G	A	PASS	hom	0,51	51
254758	254758	A	G	PASS	hom	0,63	63
254827	254827	C	G	PASS	hom	0,62	62
254964	254964	A	T	PASS	hom	0,62	62
255112	255112	A	G	PASS	hom	0,61	61
255945	255945	-	AAGA	PASS	hom	0,48	48
255980	255980	T	C	PASS	hom	0,60	60
256066	256066	T	A	PASS	hom	0,56	56
256106	256106	C	A	PASS	hom	0,54	54
256120	256120	T	C	PASS	hom	0,47	47
256383	256383	A	G	PASS	hom	0,48	48
256504	256504	A	G	PASS	hom	0,45	45
258011	258011	G	A	PASS	hom	0,51	51
258055	258055	C	T	PASS	hom	0,53	53
258666	258666	G	A	PASS	hom	0,50	50
258785	258785	A	G	PASS	hom	0,55	55
259259	259259	G	A	PASS	hom	0,39	39
259273	259273	A	G	PASS	hom	1,38	38
259422	259422	T	G	PASS	hom	0,27	27
259464	259464	T	C	PASS	hom	0,22	22
259483	259483	C	A	PASS	het	18,7	24
259733	259733	C	T	PASS	hom	0,42	42
259865	259865	T	-	PASS	hom	0,62	66
259930	259930	C	T	PASS	hom	0,54	54
260097	260097	G	A	PASS	hom	0,57	57
260794	260794	C	T	PASS	hom	0,44	44
260824	260824	C	T	PASS	hom	0,42	42
262380	262380	A	-	PASS	hom	0,63	64
262795	262795	A	-	PASS	hom	0,62	67
263195	263195	T	C	PASS	hom	0,63	63
264105	264105	A	T	PASS	hom	0,62	62
264588	264588	G	T	PASS	hom	0,50	50
266093	266093	-	GTGTGT	PASS	2015-01-02	0,16,16	53
266093	266093	-	GTGTGTGT	PASS	2015-01-02	0,16,16	53
267428	267428	A	C	PASS	hom	0,56	56
267516	267516	T	C	PASS	hom	1,56	56
271172	271172	-	TTTCA	PASS	hom	0,62	63
271695	271695	A	T	PASS	hom	0,52	52
272501	272501	A	T	PASS	het	33,24	55
272593	272593	A	G	PASS	hom	0,55	55
275989	275989	T	C	PASS	hom	0,36	36
276778	276778	A	G	PASS	hom	0,54	54
276803	276803	C	-	PASS	hom	0,57	60
277699	277699	C	T	PASS	hom	0,50	50
278572	278575	GTGT	-	PASS	hom	2,10	30
279457	279457	C	G	PASS	hom	0,61	61
279511	279511	A	C	PASS	hom	0,61	61
280190	280190	C	T	PASS	hom	0,70	70
280425	280425	G	A	PASS	hom	0,42	42
280491	280491	C	A	PASS	het	25,9	33
280505	280505	G	A	PASS	het	27,7	34
280564	280564	C	T	PASS	het	25,14	38
280824	280824	T	G	PASS	het	19,26	43
281939	281939	C	A	PASS	hom	0,53	53
282571	282588	AAGATAAAAACTAATCAG	-	PASS	het	23,18	56
282721	282721	G	T	PASS	het	26,26	52
283503	283503	A	G	PASS	hom	0,65	65
284727	284727	G	A	PASS	hom	0,70	70
285228	285228	T	A	PASS	hom	0,24	24
285768	285768	A	C	PASS	hom	0,46	46
285797	285797	-	AAAG	PASS	hom	0,46	46
285798	285798	T	A	PASS	hom	0,45	45
286776	286776	T	C	PASS	hom	0,55	55
287396	287396	A	C	PASS	het	31,38	66
287454	287455	AC	-	PASS	hom	0,57	61
288064	288064	T	C	PASS	hom	0,54	54
288182	288182	C	T	PASS	hom	0,46	46
288220	288220	C	G	PASS	hom	0,43	43
288310	288310	G	A	PASS	het	24,22	44
288313	288313	T	C	PASS	hom	0,46	46
288318	288318	T	C	PASS	hom	0,48	48
288363	288363	T	C	PASS	hom	0,52	52
288787	288787	C	T	PASS	hom	0,52	52
288979	288979	T	C	PASS	hom	0,49	49
289059	289059	T	C	PASS	hom	1,73	73
289097	289097	G	A	PASS	hom	0,77	77
289104	289104	G	T	PASS	hom	0,76	76
289114	289114	G	T	PASS	hom	0,73	73
289540	289540	G	A	PASS	hom	0,51	51
289615	289615	C	-	PASS	hom	0,54	57
289780	289780	T	A	PASS	hom	0,46	46
289893	289893	-	A	PASS	hom	0,43	49
290033	290033	C	T	PASS	het	36,26	59
290490	290490	G	A	PASS	hom	0,57	57
290753	290753	G	A	PASS	hom	0,49	49
290816	290816	A	G	PASS	hom	1,51	51
290844	290844	T	C	PASS	hom	0,53	53
291503	291503	G	T	PASS	hom	0,44	44
292570	292570	T	C	PASS	hom	0,52	52
293443	293443	T	C	PASS	hom	0,57	57
295622	295622	A	C	PASS	hom	0,21	21
295629	295629	T	C	PASS	hom	0,22	22
295688	295688	G	A	PASS	hom	0,39	39
295705	295705	C	T	PASS	hom	0,40	40
296001	296001	G	A	PASS	het	27,36	60
296147	296147	T	C	PASS	hom	0,47	47
296523	296523	A	G	PASS	hom	0,54	54
296571	296571	A	C	PASS	hom	0,58	58
297001	297001	C	G	PASS	hom	0,45	45
297311	297311	-	G	PASS	hom	0,46	47
297713	297713	T	G	PASS	hom	0,48	48
297761	297761	G	A	PASS	hom	0,65	65
297826	297826	G	C	PASS	hom	0,58	58
297830	297830	T	C	PASS	hom	0,59	59
298044	298044	G	A	PASS	het	33,21	52
298074	298074	A	C	PASS	hom	0,55	55
298369	298369	C	T	PASS	hom	0,64	64
298439	298439	C	T	PASS	hom	0,61	61
298458	298458	-	TTG	PASS	hom	0,68	68
299185	299185	A	G	PASS	hom	0,54	54
299533	299533	C	T	PASS	hom	0,50	50
299641	299641	T	A	PASS	hom	0,38	38
299712	299712	T	G	PASS	hom	0,28	28
299824	299824	T	C	PASS	hom	0,51	51
300241	300241	T	C	PASS	hom	0,63	63
300452	300452	C	T	PASS	hom	0,62	62
300509	300509	C	T	PASS	hom	0,68	68
300798	300798	A	G	PASS	hom	0,53	53
300866	300866	A	G	PASS	hom	0,60	60
300878	300878	T	C	PASS	hom	0,57	57
301086	301086	T	C	PASS	hom	0,56	56
301127	301127	T	C	PASS	hom	0,62	62
301291	301291	C	T	PASS	hom	0,41	41
301345	301345	A	G	PASS	hom	0,36	36
301347	301361	ATGGAAAAAGATTCT	-	PASS	hom	0,34	34
301482	301482	-	A	PASS	hom	0,48	52
301983	301983	G	T	PASS	hom	0,63	63
302034	302034	T	C	PASS	hom	0,51	51
302489	302489	G	A	PASS	hom	0,41	41
302529	302529	A	T	PASS	hom	0,26	26
302550	302550	A	T	PASS	hom	0,24	24
302609	302609	C	T	PASS	hom	0,36	36
302625	302625	A	G	PASS	het	22,13	34
302635	302635	A	-	PASS	het	24,10	35
302656	302656	A	G	PASS	het	17,19	35
302666	302666	A	-	PASS	het	18,17	36
302786	302786	T	G	PASS	hom	0,28	28
302818	302818	-	TGTGTGTGTGTGTG	PASS	hom	0,11	24
303453	303453	A	G	PASS	hom	0,47	47
303533	303533	T	C	PASS	hom	1,35	35
303558	303558	C	T	PASS	hom	0,38	38
303598	303598	C	T	PASS	hom	0,50	50
303922	303922	A	C	PASS	hom	0,58	58
304087	304087	G	C	PASS	hom	0,56	56
304259	304259	G	A	PASS	hom	0,69	69
304494	304494	T	-	PASS	hom	0,62	65
304667	304667	T	A	PASS	hom	0,61	61
304726	304726	T	A	PASS	het	35,35	70
304832	304832	A	T	PASS	hom	0,65	65
305277	305277	C	T	PASS	hom	0,46	46
305787	305787	T	C	PASS	hom	0,61	61
306146	306146	C	T	PASS	hom	0,69	69
306159	306159	T	-	PASS	hom	0,61	67
306191	306191	T	C	PASS	hom	0,66	66
306291	306291	A	G	PASS	hom	0,70	70
306332	306332	T	C	PASS	hom	0,62	62
306341	306341	C	T	PASS	hom	0,52	52
306480	306480	A	G	PASS	hom	0,65	65
306671	306671	A	T	PASS	hom	0,53	53
306736	306736	C	G	PASS	hom	0,64	64
307804	307804	C	A	PASS	hom	0,57	57
307953	307953	G	T	PASS	hom	0,64	64
307954	307954	G	T	PASS	hom	0,64	64
308022	308022	C	T	PASS	hom	0,68	68
308032	308032	A	G	PASS	hom	0,66	66
308087	308087	C	T	PASS	hom	0,48	48
308088	308088	C	G	PASS	hom	0,46	46
308093	308093	A	C	PASS	hom	0,46	46
308186	308186	A	G	PASS	hom	0,65	65
308224	308224	T	C	PASS	hom	0,70	70
308268	308268	G	A	PASS	hom	0,63	63
308449	308449	A	T	PASS	hom	0,59	59
308480	308480	T	A	PASS	hom	0,56	56
308579	308579	G	A	PASS	hom	0,60	60
309028	309028	A	G	PASS	hom	0,69	69
309029	309029	C	T	PASS	hom	0,70	70
309279	309279	C	T	PASS	hom	0,61	61
309311	309311	C	T	PASS	hom	0,63	63
309334	309334	C	T	PASS	hom	0,63	63
309482	309482	A	G	PASS	hom	0,59	59
309515	309515	G	T	PASS	hom	0,61	61
309617	309617	A	G	PASS	hom	0,59	59
309810	309810	T	-	PASS	hom	0,57	59
309999	309999	T	A	PASS	hom	0,67	67
310076	310076	T	C	PASS	hom	0,77	77
310165	310165	T	C	PASS	hom	0,60	60
310173	310173	A	T	PASS	hom	0,59	59
310218	310218	T	C	PASS	hom	0,54	54
310263	310263	A	C	PASS	hom	0,56	56
310551	310551	A	C	PASS	hom	0,53	53
310576	310576	C	T	PASS	hom	0,43	43
310649	310649	A	G	PASS	hom	0,46	46
310655	310655	T	C	PASS	hom	0,46	46
310758	310758	T	C	PASS	hom	1,49	49
310775	310775	G	C	PASS	hom	0,48	48
310983	310983	C	T	PASS	hom	0,49	49
311212	311212	G	A	PASS	hom	0,58	58
311234	311234	G	A	PASS	hom	0,53	53
311478	311478	T	G	PASS	hom	0,61	61
311580	311580	T	C	PASS	hom	0,59	59
311592	311592	G	A	PASS	hom	0,54	54
311636	311636	G	A	PASS	hom	0,51	51
311757	311757	T	C	PASS	hom	0,47	47
311758	311758	G	A	PASS	hom	0,47	47
311825	311825	G	C	PASS	hom	0,70	70
311965	311965	A	G	PASS	hom	0,63	63
311966	311966	C	A	PASS	hom	0,63	63
311978	311978	T	C	PASS	hom	0,65	65
312019	312019	C	T	PASS	hom	0,68	68
312024	312025	AC	-	PASS	hom	0,63	65
312044	312044	G	A	PASS	hom	0,70	69
312076	312076	T	C	PASS	hom	0,69	69
312300	312300	A	C	PASS	hom	0,65	65
312338	312338	T	C	PASS	hom	0,63	63
312541	312541	G	A	PASS	hom	0,57	57
312632	312632	C	T	PASS	hom	0,46	46
312741	312741	A	G	PASS	hom	0,35	35
313092	313092	C	A	PASS	hom	0,56	56
313239	313239	C	T	PASS	hom	0,73	73
313269	313269	A	G	PASS	hom	0,63	63
313325	313325	C	A	PASS	hom	0,62	62
313380	313380	T	C	PASS	hom	0,63	63
313400	313400	G	A	PASS	hom	0,74	74
313845	313845	C	T	PASS	hom	0,56	56
313869	313871	ACA	-	PASS	hom	0,47	53
314155	314155	-	A	PASS	hom	0,61	61
315009	315009	C	T	PASS	hom	0,56	56
315072	315072	C	T	PASS	hom	0,41	41
315077	315077	A	C	PASS	het	21,23	42
315186	315186	-	A	PASS	hom	0,51	53
315197	315199	AAG	-	PASS	hom	0,45	52
315441	315441	C	T	PASS	hom	0,55	55
315469	315469	-	GAAAAGG	PASS	hom	0,46	50
315471	315471	G	A	PASS	hom	0,38	38
315523	315523	T	C	PASS	hom	0,37	37
315581	315581	T	A	PASS	hom	0,35	35
315635	315635	A	G	PASS	hom	0,34	34
315726	315726	C	A	PASS	hom	0,37	37
315796	315796	C	T	PASS	hom	0,45	45
315810	315810	C	T	PASS	hom	0,47	47
315899	315899	A	G	PASS	hom	0,29	29
315953	315953	A	G	PASS	hom	0,46	46
316020	316020	A	G	PASS	hom	2,49	49
316022	316022	A	C	PASS	hom	1,50	50
316025	316025	T	G	PASS	hom	0,53	53
316050	316050	A	T	PASS	het	8,45	51
316052	316052	T	-	PASS	hom	0,44	51
316073	316073	-	T	PASS	hom	0,53	53
316074	316074	A	T	PASS	het	25,26	50
316653	316653	T	G	PASS	hom	1,40	40
316701	316701	T	C	PASS	het	27,23	48
316793	316793	A	G	PASS	hom	0,40	40
316805	316805	A	G	PASS	hom	0,42	42
317122	317122	A	C	PASS	hom	0,56	56
317144	317144	G	T	PASS	hom	0,51	51
317688	317688	C	T	PASS	hom	0,53	53
317752	317752	C	G	PASS	hom	0,55	55
317881	317881	A	T	PASS	hom	0,55	55
318303	318303	T	C	PASS	hom	0,40	40
318305	318305	A	G	PASS	hom	0,40	40
318628	318628	C	A	PASS	hom	0,60	60
318650	318650	A	G	PASS	hom	0,52	52
318812	318812	C	T	PASS	hom	0,67	67
318822	318822	C	T	PASS	hom	0,61	61
318898	318898	T	C	PASS	hom	0,46	46
318941	318941	G	T	PASS	hom	0,47	47
318954	318954	G	A	PASS	hom	0,48	48
319060	319060	A	C	PASS	hom	0,36	36
319180	319180	C	A	PASS	hom	0,66	66
319189	319189	T	C	PASS	hom	0,67	67
319214	319214	G	A	PASS	hom	0,66	66
319270	319270	G	T	PASS	het	34,22	54
319584	319584	G	A	PASS	hom	0,48	48
319633	319633	C	T	PASS	hom	0,49	49
320426	320426	A	G	PASS	het	27,37	61
320630	320630	A	G	PASS	hom	0,68	68
320718	320718	C	T	PASS	hom	0,66	66
320846	320846	A	T	PASS	hom	0,52	52
321039	321039	T	C	PASS	hom	0,63	63
321105	321105	C	T	PASS	hom	0,59	59
321224	321224	C	-	PASS	hom	0,51	51
321541	321541	-	T	PASS	hom	0,63	66
321712	321712	G	A	PASS	hom	0,48	48
321768	321768	-	AAG	PASS	hom	0,63	67
321851	321851	C	G	PASS	hom	0,61	61
324874	324874	-	TG	PASS	hom	0,66	66
325547	325547	C	T	PASS	hom	0,65	65
327292	327292	T	-	PASS	hom	0,59	62
327298	327298	G	A	PASS	hom	0,62	62
330198	330198	T	A	PASS	hom	0,42	42
331255	331255	T	C	PASS	hom	0,49	49
331490	331490	G	A	PASS	het	27,19	44
332617	332617	G	T	PASS	hom	1,56	56
332644	332644	A	G	PASS	het	33,19	50
335622	335622	G	T	PASS	het	17,21	37
335871	335871	T	-	PASS	het	11,14	27
336140	336140	C	A	PASS	het	31,26	55
338837	338837	G	A	PASS	hom	0,48	48
339366	339366	A	T	PASS	het	34,23	55
339961	339961	T	G	PASS	hom	0,56	56
340417	340417	A	G	PASS	hom	0,55	55
340480	340480	C	T	PASS	hom	0,54	54
341440	341440	A	T	PASS	het	19,20	38
341444	341444	G	C	PASS	hom	0,37	37
341446	341446	C	T	PASS	hom	0,37	37
341541	341541	G	T	PASS	hom	0,25	25
341608	341608	G	A	PASS	hom	0,21	21
341719	341719	T	C	PASS	hom	1,21	21
341720	341720	G	A	PASS	hom	0,20	21
341748	341748	T	G	PASS	hom	1,30	30
342103	342103	A	C	PASS	hom	0,75	75
342214	342214	A	G	PASS	hom	0,68	68
342926	342926	G	T	PASS	hom	0,69	69
343371	343371	T	A	PASS	hom	0,55	55
343800	343801	CT	-	PASS	hom	0,58	59
343960	343960	T	C	PASS	hom	0,50	50
344168	344168	C	A	PASS	hom	0,55	55
344384	344384	-	T	PASS	hom	0,41	46
344536	344536	T	C	PASS	hom	0,68	68
344611	344611	T	G	PASS	hom	0,81	81
344907	344907	-	A	PASS	hom	0,63	69
344976	344976	C	T	PASS	hom	0,67	67
345742	345742	C	T	PASS	hom	0,64	64
345938	345938	T	C	PASS	hom	0,72	72
346246	346246	T	C	PASS	hom	0,60	60
346394	346394	T	C	PASS	het	27,35	59
346767	346767	A	G	PASS	hom	0,64	64
346819	346819	C	T	PASS	hom	0,64	64
346926	346929	TGTT	-	PASS	hom	0,57	60
347072	347072	A	G	PASS	hom	0,60	60
347105	347105	C	T	PASS	hom	0,52	52
347116	347116	G	A	PASS	hom	0,52	52
347234	347234	C	A	PASS	hom	0,71	71
347489	347489	C	T	PASS	hom	0,56	56
347629	347630	AT	-	PASS	hom	0,52	54
347726	347726	T	C	PASS	hom	0,59	59
347899	347899	A	G	PASS	hom	0,56	56
348021	348021	G	A	PASS	hom	0,52	52
348140	348140	A	G	PASS	hom	0,48	48
348192	348192	T	C	PASS	hom	0,48	48
348239	348239	T	-	PASS	hom	0,37	37
348240	348240	G	C	PASS	hom	3,34	36
348313	348313	T	A	PASS	hom	0,52	52
348464	348464	A	T	PASS	hom	0,52	52
349005	349005	T	A	PASS	hom	0,56	56
349127	349127	T	-	PASS	hom	0,11	25
349150	349150	C	T	PASS	hom	0,24	24
349280	349280	T	C	PASS	hom	0,34	34
349290	349290	A	G	PASS	hom	0,35	35
349424	349424	A	G	PASS	hom	0,54	54
349451	349451	T	A	PASS	hom	0,55	55
349501	349501	A	T	PASS	hom	0,51	51
349756	349756	T	-	PASS	hom	0,49	49
349926	349926	C	G	PASS	hom	0,58	58
350228	350228	G	T	PASS	hom	0,69	69
350313	350313	C	T	PASS	hom	0,67	67
350332	350332	T	C	PASS	hom	0,62	62
350366	350366	G	C	PASS	hom	0,61	61
350384	350384	C	T	PASS	hom	0,59	59
350385	350385	T	G	PASS	hom	0,57	57
350393	350393	A	-	PASS	hom	0,57	59
350424	350424	A	C	PASS	hom	0,75	75
350488	350488	C	A	PASS	hom	0,80	80
350530	350530	C	A	PASS	hom	0,76	76
350556	350556	C	T	PASS	hom	0,69	69
350623	350623	T	C	PASS	hom	0,66	66
350709	350709	C	T	PASS	hom	0,72	72
350758	350758	C	T	PASS	hom	0,71	71
351009	351009	A	T	PASS	hom	0,52	52
351163	351163	G	A	PASS	hom	0,61	61
351165	351165	C	T	PASS	hom	0,60	60
351225	351225	A	T	PASS	hom	0,50	50
351616	351616	A	T	PASS	hom	0,49	49
351624	351624	A	T	PASS	hom	0,49	49
351767	351767	G	A	PASS	hom	0,62	62
352309	352309	C	T	PASS	hom	0,56	56
352558	352558	G	A	PASS	hom	0,57	57
353887	353887	T	C	PASS	hom	0,46	46
353937	353937	G	T	PASS	het	27,15	40
354602	354602	G	A	PASS	hom	0,55	55
354617	354617	A	-	PASS	hom	0,50	54
355075	355075	A	T	PASS	het	24,27	49
355401	355401	A	C	PASS	hom	0,61	61
355548	355548	C	T	PASS	hom	0,44	44
355845	355845	T	A	PASS	hom	0,52	52
355887	355887	C	G	PASS	hom	0,53	53
355967	355967	C	T	PASS	hom	0,63	63
355986	355986	G	A	PASS	hom	0,64	64
356004	356004	C	T	PASS	hom	0,59	59
356105	356105	G	A	PASS	hom	0,49	49
356798	356798	C	T	PASS	hom	0,61	61
357345	357345	T	C	PASS	hom	0,54	54
357744	357744	T	C	PASS	hom	0,50	50
359331	359331	C	T	PASS	hom	0,57	57
360071	360071	T	C	PASS	hom	0,57	57
360126	360126	A	G	PASS	hom	0,49	49
361416	361416	T	C	PASS	hom	0,42	42
363570	363570	G	C	PASS	het	24,34	56
364014	364014	T	C	PASS	hom	0,44	44
364116	364116	C	T	PASS	hom	0,56	56
364726	364726	A	G	PASS	hom	0,55	55
366541	366541	G	T	PASS	hom	0,16	16
366949	366949	A	G	PASS	hom	0,55	55
369412	369412	T	C	PASS	hom	0,43	43
370384	370384	C	A	PASS	het	34,32	63
370407	370407	T	G	PASS	het	39,31	67
370542	370542	G	A	PASS	het	28,31	57
371728	371728	A	T	PASS	hom	0,14	14
372175	372175	G	C	PASS	het	30,19	47
373528	373528	C	T	PASS	hom	0,65	65
377808	377808	C	A	PASS	hom	0,52	52
377965	377965	A	T	PASS	het	34,20	52
377967	377967	A	T	PASS	het	34,20	52
378424	378424	A	T	PASS	hom	3,44	45
378427	378427	T	A	PASS	het	30,19	47
378594	378594	C	T	PASS	hom	0,48	48
379182	379182	-	A	PASS	hom	0,52	59
379926	379926	A	-	PASS	hom	0,66	73
380957	380957	C	G	PASS	hom	0,54	54
381197	381197	T	G	PASS	hom	0,56	56
382520	382520	C	A	PASS	hom	0,49	48
387624	387624	T	G	PASS	hom	0,66	66
387679	387679	A	G	PASS	hom	0,57	57
388638	388638	G	C	PASS	hom	0,46	46
389423	389423	C	A	PASS	het	20,23	42
389653	389653	C	T	PASS	het	10,42	50
390577	390577	C	A	PASS	het	40,29	66
391138	391138	T	A	PASS	hom	0,65	65
391565	391565	G	A	PASS	het	36,25	58
392748	392749	TG	-	PASS	hom	0,36	45
394928	394928	A	T	PASS	het	32,33	64
402639	402639	C	T	PASS	hom	0,39	39
402748	402748	C	T	PASS	het	8,7	15
402749	402749	T	G	PASS	het	8,7	15
404980	404980	A	C	PASS	hom	0,31	31
406547	406547	T	A	PASS	het	41,44	81
406872	406872	G	A	PASS	hom	0,42	42
407518	407518	T	C	PASS	hom	0,34	34
408875	408875	A	G	PASS	hom	0,63	63
411103	411103	G	A	PASS	het	21,21	42
411108	411111	TAAA	-	PASS	hom	0,34	39
411245	411245	G	T	PASS	het	30,24	52
411939	411939	C	T	PASS	hom	0,64	64
412603	412603	G	C	PASS	het	24,12	35
412698	412698	C	A	PASS	hom	1,53	52
413348	413348	T	C	PASS	het	10,34	43
413740	413740	C	T	PASS	het	32,35	64
414426	414426	G	T	PASS	hom	0,62	62
415610	415610	G	A	PASS	hom	4,45	47
416617	416617	G	A	PASS	het	7,8	15
416725	416727	AAT	-	PASS	hom	0,25	28
417180	417180	C	G	PASS	hom	0,57	57
417934	417934	C	T	PASS	het	28,31	57
418148	418148	A	C	PASS	het	39,39	78
419137	419140	AAAT	-	PASS	hom	0,37	50
419314	419314	C	A	PASS	hom	0,34	34
419413	419413	T	C	PASS	hom	0,53	53
420478	420478	A	G	PASS	hom	0,44	44
420969	420969	T	C	PASS	hom	0,41	41
421447	421447	A	T	PASS	hom	0,49	49
424212	424212	G	A	PASS	hom	0,65	65
424753	424753	C	G	PASS	het	38,39	76
425787	425787	T	A	PASS	het	37,29	63
426652	426652	G	C	PASS	hom	0,56	56
427267	427267	A	G	PASS	het	30,32	61
427298	427298	T	G	PASS	hom	0,62	62
430060	430060	T	A	PASS	hom	0,44	44
430136	430136	C	A	PASS	het	20,38	56
431567	431567	-	TATC	PASS	het	31,30	68
434672	434672	T	C	PASS	hom	0,61	61
437874	437874	C	T	PASS	hom	0,52	52
437893	437893	G	T	PASS	het	32,19	49
438214	438214	A	C	PASS	het	29,29	58
439141	439141	A	C	PASS	hom	0,47	47
439592	439592	C	A	PASS	het	35,33	65
439667	439667	C	T	PASS	hom	0,56	56
440439	440439	T	C	PASS	hom	0,65	65
441942	441942	T	G	PASS	hom	0,69	69
443598	443598	G	T	PASS	het	13,9	21
444193	444193	C	G	PASS	hom	0,40	40
449488	449489	AA	-	PASS	hom	0,48	48
452353	452353	G	T	PASS	het	29,29	58
452354	452354	A	T	PASS	het	29,29	58
452707	452707	C	T	PASS	het	33,26	57
453366	453366	G	A	PASS	het	17,27	42
453401	453401	T	C	PASS	hom	0,42	42
455239	455239	T	C	PASS	hom	0,43	43
455622	455622	T	A	PASS	hom	0,67	67
455730	455730	C	A	PASS	hom	0,54	54
455745	455745	A	T	PASS	hom	0,53	53
455975	455975	T	C	PASS	hom	0,68	68
456065	456065	C	T	PASS	het	37,31	65
456318	456318	G	A	PASS	het	29,27	54
456424	456424	C	T	PASS	hom	0,54	54
456763	456763	A	G	PASS	hom	0,55	55
456767	456767	A	G	PASS	hom	0,54	54
456900	456900	C	T	PASS	hom	0,68	68
456979	456979	G	A	PASS	hom	0,60	60
457257	457257	C	T	PASS	hom	0,62	62
457559	457559	A	T	PASS	hom	0,58	58
457562	457562	A	T	PASS	hom	0,56	56
457660	457660	-	T	PASS	hom	0,36	43
457749	457749	T	G	PASS	hom	0,56	56
457810	457810	A	G	PASS	hom	0,51	51
457840	457840	A	G	PASS	het	20,21	40
457939	457939	G	A	PASS	hom	0,58	58
458456	458456	C	T	PASS	hom	0,58	58
458644	458646	TTA	-	PASS	hom	0,45	47
458650	458650	A	T	PASS	hom	0,46	46
458687	458687	T	G	PASS	hom	0,56	56
458825	458825	G	T	PASS	hom	0,56	56
459052	459052	C	A	PASS	het	26,24	48
459149	459149	G	A	PASS	hom	0,47	47
459308	459308	A	G	PASS	hom	0,46	46
459385	459385	A	G	PASS	het	29,30	58
459392	459392	G	A	PASS	hom	0,59	59
459419	459419	A	G	PASS	hom	0,58	58
459927	459927	A	G	PASS	hom	0,58	58
460130	460130	G	A	PASS	hom	0,63	63
460544	460544	T	C	PASS	hom	0,55	55
460823	460823	A	T	PASS	hom	0,47	47
460895	460895	T	C	PASS	hom	0,52	52
460902	460902	A	G	PASS	hom	0,49	49
461073	461073	C	T	PASS	hom	0,61	61
461476	461479	AAAA	-	PASS	hom	0,47	60
461490	461490	A	T	PASS	hom	0,55	55
461662	461662	C	T	PASS	hom	0,63	63
461790	461790	A	G	PASS	hom	0,57	57
462160	462160	A	G	PASS	hom	0,51	51
462376	462376	A	G	PASS	het	33,24	55
462385	462385	C	T	PASS	hom	0,54	54
462976	462976	T	C	PASS	hom	0,38	38
462977	462977	G	A	PASS	hom	0,38	38
463350	463350	A	G	PASS	hom	0,62	62
463840	463840	G	A	PASS	hom	0,53	53
464047	464047	T	A	PASS	hom	0,69	69
464516	464516	A	C	PASS	hom	0,63	63
464761	464761	T	C	PASS	hom	0,70	70
464767	464767	A	T	PASS	hom	0,73	73
464864	464864	A	G	PASS	hom	0,71	71
464896	464896	A	-	PASS	hom	0,56	62
464979	464979	T	-	PASS	hom	0,42	44
465053	465053	G	A	PASS	hom	0,49	49
465054	465054	T	C	PASS	hom	0,50	50
465179	465179	A	G	PASS	hom	0,59	59
465370	465370	G	A	PASS	hom	0,69	69
465501	465501	A	G	PASS	hom	0,65	65
465617	465617	C	A	PASS	hom	0,74	74
465625	465625	T	C	PASS	hom	0,73	73
465635	465635	-	TG	PASS	hom	0,68	69
466103	466103	G	A	PASS	hom	0,49	49
466344	466344	A	-	PASS	hom	0,19	26
466362	466362	-	A	PASS	hom	0,25	36
466418	466418	T	C	PASS	hom	0,28	28
466532	466532	A	C	PASS	het	16,10	25
466762	466762	A	G	PASS	hom	0,36	36
466819	466819	G	C	PASS	hom	0,53	53
466833	466833	A	G	PASS	hom	0,53	53
466849	466849	G	A	PASS	hom	0,56	56
466889	466889	T	C	PASS	het	24,29	51
467491	467491	A	G	PASS	hom	0,41	41
467514	467514	C	T	PASS	hom	0,39	39
467854	467854	G	A	PASS	hom	0,49	49
468080	468080	C	T	PASS	hom	0,39	39
468082	468082	C	G	PASS	hom	0,40	40
468110	468110	G	A	PASS	hom	0,49	49
468251	468251	T	C	PASS	hom	0,40	40
468257	468257	C	A	PASS	het	20,25	43
468356	468356	A	G	PASS	hom	0,57	57
468499	468499	A	G	PASS	hom	0,54	54
468570	468570	A	G	PASS	hom	0,70	70
468631	468631	A	G	PASS	hom	0,60	60
468708	468708	C	T	PASS	het	26,27	52
468894	468894	A	G	PASS	hom	0,54	54
469225	469225	C	T	PASS	hom	0,62	62
469370	469370	-	TTATAA	PASS	hom	0,63	65
469386	469386	C	-	PASS	hom	0,66	67
469478	469478	T	A	PASS	hom	0,67	67
469693	469694	TC	-	PASS	hom	0,62	63
470213	470213	A	G	PASS	hom	0,65	65
470380	470381	AA	-	PASS	hom	0,50	64
470832	470832	T	C	PASS	hom	0,46	46
470851	470874	ATTTTTTCCTCCCTGACTAAAGCA	-	PASS	het	24,17	45
471008	471008	-	TTC	PASS	hom	0,71	78
471204	471204	T	-	PASS	hom	0,57	66
471589	471589	A	G	PASS	hom	0,62	62
471650	471650	-	T	PASS	hom	0,55	61
472060	472060	A	C	PASS	hom	0,62	62
472086	472086	G	A	PASS	hom	0,66	65
473547	473547	G	C	PASS	hom	0,25	25
473602	473602	A	C	PASS	hom	0,16	16
473703	473703	A	G	PASS	hom	0,34	34
473729	473729	C	T	PASS	hom	0,37	37
473814	473814	C	-	PASS	het	15,20	42
473860	473860	A	G	PASS	hom	0,38	38
473869	473869	A	G	PASS	hom	0,38	38
474348	474348	C	T	PASS	hom	0,51	51
474375	474375	T	C	PASS	hom	0,50	50
474443	474443	T	G	PASS	hom	0,27	27
474486	474486	G	A	PASS	hom	0,30	30
474668	474668	T	C	PASS	hom	0,39	39
475096	475096	A	C	PASS	hom	0,51	51
475104	475104	A	G	PASS	hom	0,49	49
475368	475368	T	C	PASS	hom	0,50	50
476153	476153	C	T	PASS	hom	0,57	57
476181	476181	-	G	PASS	hom	0,60	62
476185	476185	T	A	PASS	hom	1,64	64
476205	476205	A	G	PASS	hom	0,68	68
476453	476453	C	T	PASS	hom	0,21	21
476728	476728	T	C	PASS	hom	0,33	33
477098	477098	T	C	PASS	hom	0,48	48
477168	477168	C	T	PASS	hom	0,56	56
477304	477304	G	A	PASS	hom	0,53	53
477560	477560	C	T	PASS	hom	0,54	54
477706	477706	G	A	PASS	hom	0,51	51
477780	477780	C	T	PASS	hom	0,52	52
478030	478030	A	C	PASS	hom	0,64	64
478393	478393	C	T	PASS	hom	0,72	72
478842	478842	T	C	PASS	het	28,33	58
479798	479798	G	A	PASS	hom	0,16	16
479851	479851	A	C	PASS	hom	0,14	14
479869	479869	A	G	PASS	hom	0,17	17
480178	480178	C	A	PASS	hom	0,13	13
480288	480288	A	G	PASS	hom	0,16	16
480710	480710	T	G	PASS	hom	0,15	15
481805	481805	G	A	PASS	hom	0,52	52
481822	481822	G	A	PASS	hom	0,53	53
482017	482017	C	T	PASS	hom	0,63	63
482042	482042	G	A	PASS	hom	0,53	53
482351	482353	GGG	-	PASS	hom	0,23	24
482359	482359	G	C	PASS	het	20,5	24
482440	482440	G	C	PASS	hom	0,22	22
482549	482549	A	G	PASS	hom	0,44	44
482793	482793	C	T	PASS	hom	0,64	64
483041	483041	A	G	PASS	hom	0,67	67
483330	483330	T	C	PASS	hom	0,68	68
483818	483818	G	A	PASS	hom	0,62	62
484186	484186	G	C	PASS	hom	0,67	67
484327	484327	G	A	PASS	hom	0,60	60
484353	484353	T	C	PASS	hom	0,68	68
484711	484711	A	G	PASS	hom	0,52	52
484992	484992	G	C	PASS	hom	0,58	58
485110	485110	A	-	PASS	hom	0,55	61
485135	485135	G	A	PASS	hom	0,57	57
485212	485212	G	A	PASS	hom	0,36	36
485502	485502	C	A	PASS	hom	0,15	15
485504	485504	A	C	PASS	hom	0,14	15
485738	485738	C	T	PASS	het	5,5	10
486094	486094	A	T	PASS	het	6,6	12
486097	486097	T	C	PASS	hom	0,12	12
486432	486432	A	C	PASS	hom	0,12	12
486486	486486	A	G	PASS	hom	0,11	11
487312	487312	C	T	PASS	hom	0,62	62
487823	487823	T	C	PASS	hom	0,61	61
487912	487912	-	AT	PASS	hom	0,46	58
487936	487936	C	A	PASS	hom	0,53	53
487949	487949	A	T	PASS	hom	0,50	50
488055	488055	A	C	PASS	hom	0,51	51
488089	488089	C	T	PASS	hom	0,57	57
488443	488443	A	G	PASS	hom	0,70	70
488468	488468	T	C	PASS	hom	0,74	74
488646	488646	A	G	PASS	hom	0,60	60
488938	488938	C	T	PASS	hom	0,48	48
489156	489156	G	A	PASS	hom	0,52	52
489354	489354	C	T	PASS	hom	0,67	67
489410	489410	T	C	PASS	hom	0,59	59
489602	489602	-	AC	PASS	2015-01-02	0,17,27	54
489602	489602	-	C	PASS	2015-01-02	0,17,27	54
490094	490094	T	A	PASS	hom	0,32	32
490209	490209	C	T	PASS	hom	0,42	42
490226	490226	-	TGTGTGTGTGTG	PASS	2015-01-02	0,9,15	41
490226	490226	-	TGTGTGTGTG	PASS	2015-01-02	0,9,15	41
490246	490246	T	G	PASS	het	35,14	47
490424	490424	T	C	PASS	hom	0,36	36
490571	490571	C	T	PASS	hom	0,39	39
490775	490775	T	C	PASS	hom	0,33	33
490809	490809	G	A	PASS	hom	0,39	39
490842	490842	T	C	PASS	hom	0,39	39
490883	490883	G	C	PASS	hom	0,33	33
491427	491427	G	C	PASS	hom	0,43	43
491487	491487	A	G	PASS	hom	0,45	45
491889	491889	T	C	PASS	hom	0,36	36
491899	491899	G	C	PASS	hom	0,35	35
491921	491921	G	A	PASS	hom	0,28	28
492385	492385	A	G	PASS	hom	0,43	43
492620	492620	G	A	PASS	hom	0,50	50
493080	493080	A	-	PASS	hom	0,34	37
493353	493353	G	A	PASS	hom	0,59	59
493399	493399	C	G	PASS	hom	0,59	59
493506	493506	G	A	PASS	hom	0,65	65
493534	493534	T	C	PASS	hom	0,60	60
493553	493553	G	T	PASS	hom	0,64	64
493684	493684	C	T	PASS	hom	0,45	45
493833	493833	T	C	PASS	hom	0,60	60
493874	493874	A	C	PASS	hom	0,62	62
494076	494076	G	A	PASS	hom	0,62	62
494172	494172	C	T	PASS	hom	0,42	42
494304	494304	C	G	PASS	hom	0,55	55
494559	494559	-	G	PASS	hom	0,56	56
494717	494717	C	A	PASS	hom	0,62	62
494726	494726	T	C	PASS	hom	0,58	58
494873	494873	G	A	PASS	hom	0,60	60
495006	495007	TT	-	PASS	hom	0,44	57
495030	495030	G	A	PASS	hom	0,63	63
495473	495473	A	G	PASS	hom	0,64	64
495868	495868	A	G	PASS	hom	0,64	64
495955	495955	G	C	PASS	hom	0,51	51
496061	496061	A	G	PASS	hom	0,45	45
496378	496378	C	A	PASS	hom	0,60	60
496420	496420	C	T	PASS	hom	0,45	45
496427	496427	T	A	PASS	hom	1,38	38
496428	496428	T	A	PASS	hom	1,38	38
496586	496586	A	T	PASS	hom	0,46	46
496595	496595	T	A	PASS	hom	0,49	49
496632	496632	-	ATA	PASS	hom	0,41	42
496633	496633	T	A	PASS	het	29,15	42
496650	496650	T	A	PASS	hom	1,37	37
496730	496730	G	A	PASS	hom	0,41	41
496820	496820	C	T	PASS	hom	0,38	38
496865	496865	C	T	PASS	hom	0,40	40
496928	496928	C	A	PASS	hom	0,50	50
496983	496983	C	T	PASS	hom	0,59	59
497045	497045	G	C	PASS	hom	0,59	59
497053	497053	A	G	PASS	hom	0,60	60
497069	497069	C	T	PASS	hom	0,53	53
497148	497148	T	C	PASS	hom	0,56	56
497282	497282	C	T	PASS	hom	0,66	66
497363	497363	C	T	PASS	hom	0,75	75
497816	497816	A	T	PASS	hom	0,46	46
497837	497837	C	T	PASS	hom	0,46	46
498002	498002	G	A	PASS	hom	0,39	39
498016	498016	G	A	PASS	hom	0,41	41
498038	498038	T	C	PASS	hom	0,47	47
498247	498247	C	T	PASS	hom	0,58	58
498267	498267	T	A	PASS	hom	0,59	59
498433	498435	CTC	-	PASS	hom	0,53	56
498540	498540	G	A	PASS	hom	0,62	62
498843	498843	A	G	PASS	hom	0,55	55
498878	498878	C	T	PASS	hom	0,53	53
498912	498912	C	A	PASS	hom	1,54	53
499006	499006	C	T	PASS	hom	0,66	66
499052	499052	T	C	PASS	hom	0,59	59
499464	499464	T	G	PASS	hom	0,48	48
499467	499467	T	C	PASS	hom	0,49	49
499565	499565	C	T	PASS	hom	0,54	54
500216	500225	ATTATCTCTT	-	PASS	hom	0,26	48
500228	500228	C	G	PASS	hom	0,26	26
500230	500230	T	C	PASS	hom	0,26	26
500231	500231	A	C	PASS	hom	0,26	26
500232	500232	T	A	PASS	hom	0,26	26
500502	500502	C	G	PASS	het	35,30	62
500869	500869	T	C	PASS	hom	0,61	61
500937	500937	C	G	PASS	hom	0,52	52
500952	500952	C	T	PASS	hom	0,52	52
501403	501403	C	T	PASS	hom	0,55	55
501442	501442	G	A	PASS	hom	0,59	59
501465	501465	G	A	PASS	hom	0,58	57
501657	501657	T	C	PASS	hom	0,68	68
501812	501812	C	A	PASS	hom	0,53	53
501815	501815	T	A	PASS	hom	0,55	55
501943	501943	C	A	PASS	hom	0,69	69
501970	501970	A	-	PASS	hom	0,65	67
502422	502422	C	A	PASS	hom	0,49	49
502447	502447	T	A	PASS	hom	0,49	49
502451	502451	T	C	PASS	hom	0,48	48
502495	502495	C	T	PASS	hom	0,29	29
503793	503793	T	G	PASS	het	1,10	11
503830	503830	G	C	PASS	hom	1,13	14
503850	503850	G	T	PASS	hom	1,12	13
503854	503854	C	G	PASS	hom	0,13	13
503881	503881	C	G	PASS	het	2,15	17
507710	507710	A	T	PASS	hom	0,25	25
508133	508133	C	T	PASS	hom	0,19	19
508216	508216	T	A	PASS	hom	0,30	30
508327	508327	C	A	PASS	het	20,22	40
508353	508353	G	A	PASS	hom	0,49	49
508400	508400	G	A	PASS	hom	0,50	50
508601	508601	T	G	PASS	hom	0,58	58
508708	508708	C	T	PASS	hom	0,70	70
508758	508758	T	A	PASS	hom	0,60	60
508847	508847	G	A	PASS	hom	0,53	53
508966	508966	C	T	PASS	hom	0,44	44
509026	509026	C	T	PASS	hom	0,36	36
509059	509059	A	T	PASS	hom	0,34	34
526082	526082	G	A	PASS	hom	0,15	15
526171	526171	T	C	PASS	hom	0,38	38
526202	526202	A	C	PASS	hom	0,41	41
526446	526446	T	C	PASS	hom	0,24	24
526541	526541	A	T	PASS	hom	0,53	53
526554	526554	T	C	PASS	hom	0,48	48
526555	526555	G	A	PASS	hom	0,48	48
526830	526830	A	C	PASS	hom	0,46	46
526875	526875	T	C	PASS	hom	0,35	35
527875	527875	A	T	PASS	hom	0,12	12
527906	527906	A	C	PASS	hom	0,12	12
528490	528490	C	A	PASS	hom	0,10	10
528598	528598	C	A	PASS	hom	0,22	22
528657	528657	C	G	PASS	hom	0,41	41
528674	528674	G	A	PASS	hom	0,41	41
529709	529709	T	C	PASS	hom	0,14	14
529710	529710	G	A	PASS	hom	0,14	14
529746	529746	T	C	PASS	hom	0,15	15
529849	529849	G	T	PASS	het	8,7	15
529918	529918	A	G	PASS	hom	0,23	23
529983	529983	A	G	PASS	hom	0,26	26
530144	530144	-	T	PASS	hom	0,55	55
530209	530209	-	C	PASS	hom	0,62	62
530478	530478	A	G	PASS	hom	0,68	68
530528	530528	A	G	PASS	hom	0,67	67
530794	530794	G	T	PASS	hom	0,61	61
530978	530978	C	A	PASS	hom	0,45	45
531209	531209	G	A	PASS	hom	0,56	56
531273	531273	T	A	PASS	hom	0,41	41
531284	531284	G	A	PASS	hom	0,42	42
531405	531405	-	T	PASS	hom	0,29	44
531445	531445	T	G	PASS	hom	0,33	33
531603	531603	T	C	PASS	hom	0,46	46
531608	531608	C	T	PASS	hom	0,45	45
531732	531732	T	C	PASS	hom	0,47	47
532000	532000	A	G	PASS	hom	0,57	57
532091	532091	T	C	PASS	hom	0,61	61
532120	532120	G	A	PASS	hom	0,54	54
532313	532313	A	C	PASS	hom	0,51	51
532333	532333	T	C	PASS	het	19,28	45
532374	532374	A	G	PASS	hom	0,50	50
532688	532702	AATAATAATAATAAT	-	PASS	2015-01-02	0,15,10	36
532685	532702	AATAATAATAATAATAAT	-	PASS	2015-01-02	0,15,10	36
532865	532865	T	C	PASS	hom	0,59	59
533024	533024	A	G	PASS	hom	0,25	25
533037	533037	T	C	PASS	hom	0,25	25
533092	533092	A	G	PASS	hom	0,27	27
533171	533171	A	G	PASS	hom	0,14	14
533201	533201	T	C	PASS	hom	0,10	10
533323	533323	T	C	PASS	hom	0,13	13
533654	533654	A	C	PASS	hom	0,40	40
533896	533896	T	A	PASS	hom	0,30	30
533898	533898	G	A	PASS	hom	0,30	30
533969	533969	T	C	PASS	hom	0,18	18
534010	534010	C	T	PASS	hom	0,20	20
537993	537993	C	A	PASS	hom	0,52	52
538134	538134	T	G	PASS	hom	0,54	54
538255	538255	G	A	PASS	hom	0,61	61
538521	538521	A	C	PASS	hom	0,48	48
538634	538634	-	AGA	PASS	hom	0,59	60
538736	538736	A	T	PASS	hom	0,59	59
538813	538813	A	G	PASS	hom	0,60	60
538971	538971	T	C	PASS	hom	0,45	45
539081	539081	T	C	PASS	hom	0,43	43
539182	539182	-	A	PASS	hom	0,41	44
539198	539198	A	G	PASS	hom	2,41	41
539503	539503	C	T	PASS	hom	1,39	39
539605	539605	G	C	PASS	hom	0,46	46
539744	539744	T	C	PASS	hom	0,63	63
539906	539906	T	C	PASS	hom	0,52	52
540312	540312	T	C	PASS	hom	0,63	63
540352	540352	G	T	PASS	hom	0,60	60
540464	540464	-	A	PASS	hom	0,48	53
540967	540967	G	C	PASS	hom	0,59	59
541116	541116	G	A	PASS	hom	0,63	63
541193	541193	G	A	PASS	hom	0,60	60
541330	541330	T	C	PASS	hom	0,44	44
541364	541364	T	A	PASS	hom	0,47	47
541421	541421	T	A	PASS	hom	0,40	40
541504	541504	T	G	PASS	het	14,20	33
541640	541640	C	T	PASS	het	5,6	11
560912	560912	G	C	PASS	het	25,24	48
561858	561858	G	A	PASS	het	23,26	47
561933	561933	C	T	PASS	hom	0,38	38
562148	562148	G	T	PASS	hom	0,41	41
562302	562302	A	G	PASS	het	30,34	61
563099	563100	AA	-	PASS	hom	0,44	50
563136	563136	C	A	PASS	het	25,32	55
563373	563373	C	A	PASS	hom	0,50	50
563481	563482	CT	-	PASS	het	38,30	71
563716	563716	A	T	PASS	het	23,33	54
564250	564250	A	T	PASS	hom	0,65	65
564839	564839	C	T	PASS	hom	0,58	58
566329	566329	A	G	PASS	hom	0,58	58
567132	567132	T	C	PASS	hom	0,60	60
567377	567377	A	G	PASS	hom	0,63	63
567916	567916	A	G	PASS	hom	0,57	57
568092	568092	G	A	PASS	hom	0,44	44
568093	568093	G	A	PASS	hom	0,45	45
568358	568358	T	C	PASS	hom	0,47	47
568764	568764	G	C	PASS	hom	0,52	52
569146	569146	G	A	PASS	het	31,30	60
569748	569748	T	A	PASS	hom	0,39	39
570676	570676	A	C	PASS	hom	0,48	48
570758	570758	T	C	PASS	hom	0,45	45
570809	570809	C	A	PASS	hom	0,56	56
571558	571558	-	A	PASS	hom	0,51	55
571559	571559	T	A	PASS	hom	0,55	55
571724	571724	T	A	PASS	hom	0,45	45
572155	572155	-	A	PASS	hom	0,45	51
572609	572609	C	T	PASS	het	26,23	47
572798	572798	C	T	PASS	hom	0,44	44
572889	572889	A	G	PASS	hom	0,44	44
572962	572962	T	A	PASS	hom	0,49	49
572969	572969	C	T	PASS	hom	0,47	47
573080	573080	T	C	PASS	hom	0,47	47
573366	573366	G	T	PASS	het	20,29	47
574472	574472	-	TA	PASS	hom	0,57	64
575440	575440	G	A	PASS	hom	0,65	65
575601	575601	A	C	PASS	hom	0,59	59
575883	575883	C	T	PASS	hom	0,46	46
576270	576270	C	T	PASS	hom	0,56	56
576444	576444	T	C	PASS	hom	0,46	46
577107	577107	C	G	PASS	hom	0,48	48
577270	577270	C	A	PASS	hom	0,65	65
577538	577538	A	C	PASS	hom	0,48	48
577713	577713	A	T	PASS	hom	0,53	53
577906	577906	-	TTGTTG	PASS	hom	0,33	53
577996	577996	T	C	PASS	hom	0,47	47
578676	578676	G	-	PASS	hom	0,58	58
578776	578776	C	T	PASS	hom	0,47	47
578838	578838	-	AT	PASS	het	23,12	43
579034	579034	C	T	PASS	hom	0,65	65
579435	579435	G	A	PASS	hom	0,46	45
579651	579651	C	G	PASS	het	30,27	55
579725	579725	A	G	PASS	hom	0,47	47
580133	580133	A	C	PASS	hom	0,39	39
580336	580336	C	-	PASS	hom	0,52	52
580490	580490	C	A	PASS	hom	0,67	67
580926	580926	A	-	PASS	hom	0,56	64
580927	580927	A	T	PASS	het	40,24	61
581062	581062	C	T	PASS	hom	0,64	64
581583	581583	C	G	PASS	hom	0,56	56
581848	581848	C	T	PASS	hom	0,56	56
582519	582519	A	G	PASS	hom	0,40	40
582677	582677	T	C	PASS	hom	0,61	61
583344	583344	C	T	PASS	het	14,13	26
583454	583454	C	T	PASS	het	28,30	56
583508	583508	A	G	PASS	hom	0,56	56
584779	584779	T	A	PASS	het	28,21	47
585562	585562	-	C	PASS	hom	0,56	56
586198	586198	-	AA	PASS	hom	0,39	45
586352	586352	T	G	PASS	hom	0,48	48
586391	586391	G	T	PASS	het	16,29	43
586521	586521	C	T	PASS	hom	0,57	57
587100	587100	A	C	PASS	het	31,26	55
587851	587851	C	A	PASS	het	31,26	55
587870	587870	T	G	PASS	hom	0,56	56
589997	589997	C	T	PASS	hom	0,51	51
590096	590096	T	C	PASS	hom	0,65	65
590212	590212	T	-	PASS	hom	0,39	43
590215	590215	T	C	PASS	hom	4,40	42
591067	591067	A	G	PASS	hom	0,38	38
592772	592772	G	A	PASS	hom	0,53	53
592867	592867	T	C	PASS	hom	0,46	46
593376	593376	T	C	PASS	hom	0,61	61
593596	593596	G	C	PASS	hom	0,62	62
593964	593964	C	T	PASS	hom	0,49	49
594767	594767	C	T	PASS	hom	0,52	52
595139	595139	A	G	PASS	hom	0,54	54
595178	595178	G	T	PASS	hom	0,49	49
596790	596790	A	C	PASS	hom	0,52	52
597347	597347	T	C	PASS	het	19,47	63
597699	597699	G	T	PASS	het	35,14	47
597806	597806	G	A	PASS	het	15,45	57
597898	597898	T	A	PASS	het	11,41	50
598136	598136	C	A	PASS	hom	0,50	50
598209	598209	G	A	PASS	hom	2,56	56
598275	598275	A	-	PASS	het	27,23	54
598511	598511	C	A	PASS	hom	0,47	47
598763	598763	C	T	PASS	hom	0,39	39
598871	598871	A	T	PASS	het	29,30	58
599129	599129	A	-	PASS	het	25,18	50
599221	599221	C	T	PASS	hom	0,48	48
599266	599266	G	C	PASS	het	35,14	47
599411	599411	T	A	PASS	hom	0,49	49
599847	599847	C	T	PASS	hom	0,30	30
599857	599857	C	T	PASS	het	22,6	27
600109	600109	C	T	PASS	hom	0,31	31
600686	600686	A	G	PASS	hom	0,62	62
601186	601186	T	-	PASS	hom	0,30	44
601189	601189	T	C	PASS	het	29,13	40
601190	601190	T	C	PASS	het	14,27	39
602220	602220	A	G	PASS	het	29,32	58
602565	602565	C	T	PASS	hom	0,42	42
604569	604569	A	G	PASS	hom	0,58	58
604652	604652	A	T	PASS	hom	1,66	66
604731	604731	T	C	PASS	hom	1,46	46
604757	604757	C	T	PASS	hom	0,53	53
604994	604994	C	T	PASS	hom	0,65	65
605311	605311	T	C	PASS	hom	0,52	52
605387	605387	C	A	PASS	hom	0,43	43
605423	605423	T	G	PASS	hom	0,47	47
605707	605707	-	A	PASS	hom	0,41	51
605732	605732	A	G	PASS	hom	0,52	52
605811	605815	AGGGC	-	PASS	hom	0,57	59
605941	605941	A	G	PASS	hom	0,47	47
606084	606084	C	T	PASS	hom	0,61	61
606414	606414	A	C	PASS	hom	0,54	54
606596	606596	G	T	PASS	het	30,29	58
607035	607035	A	T	PASS	hom	0,74	74
607173	607173	T	C	PASS	hom	0,52	52
607291	607291	C	T	PASS	hom	0,58	58
607748	607748	A	G	PASS	hom	0,50	50
607950	607950	A	G	PASS	hom	0,50	50
607959	607959	-	G	PASS	hom	0,46	49
608051	608051	A	T	PASS	hom	0,47	47
608520	608520	T	G	PASS	het	28,24	50
608870	608870	T	C	PASS	hom	0,56	56
609064	609064	C	A	PASS	hom	0,61	60
609177	609177	-	TCTC	PASS	hom	0,42	43
609219	609219	T	-	PASS	het	12,12	33
609234	609234	G	A	PASS	hom	0,32	36
609583	609583	G	A	PASS	hom	0,54	54
609604	609604	C	A	PASS	hom	0,57	57
609982	609982	C	T	PASS	hom	0,36	36
610055	610055	G	A	PASS	het	31,6	36
610055	610055	-	AA	PASS	hom	0,21	37
610267	610267	T	C	PASS	hom	0,38	38
611214	611214	T	C	PASS	hom	1,61	61
611440	611440	A	G	PASS	hom	0,58	58
611713	611713	T	C	PASS	hom	0,69	69
611926	611926	-	T	PASS	het	26,25	59
612285	612285	A	G	PASS	hom	0,54	54
612584	612599	TATATATATATATATT	-	PASS	hom	0,23	36
612624	612624	T	C	PASS	hom	1,41	41
612625	612625	-	CACA	PASS	hom	0,41	45
612908	612908	A	G	PASS	hom	0,58	58
613162	613162	T	C	PASS	hom	0,60	60
614050	614050	C	A	PASS	hom	0,58	58
614394	614394	-	CAA	PASS	hom	0,61	72
615037	615037	C	T	PASS	hom	0,74	74
615095	615095	C	T	PASS	hom	0,79	79
615225	615225	A	C	PASS	hom	0,69	69
615494	615494	C	T	PASS	hom	0,55	55
615729	615729	T	-	PASS	hom	0,42	48
615946	615946	A	G	PASS	hom	0,63	63
616036	616036	C	T	PASS	hom	0,56	56
616092	616092	G	A	PASS	hom	0,53	53
616278	616278	T	C	PASS	hom	0,58	58
616829	616829	C	T	PASS	hom	0,63	63
617802	617802	A	G	PASS	hom	0,62	62
618435	618436	CT	-	PASS	hom	0,44	50
618690	618690	C	T	PASS	hom	0,53	53
618769	618769	G	T	PASS	het	30,28	56
619246	619249	CACA	-	PASS	hom	0,32	44
620134	620134	T	G	PASS	hom	0,69	69
620252	620252	G	A	PASS	hom	0,56	56
620669	620669	T	C	PASS	hom	0,41	41
621262	621262	C	T	PASS	hom	0,60	60
621562	621562	T	C	PASS	hom	0,40	40
621803	621803	T	C	PASS	hom	1,23	23
621991	621991	G	C	PASS	hom	0,29	29
622017	622017	-	AAA	PASS	hom	0,35	35
622147	622147	A	G	PASS	hom	0,44	44
622370	622370	A	G	PASS	hom	0,41	41
622597	622597	G	A	PASS	hom	1,53	52
622639	622639	A	G	PASS	hom	0,41	41
622871	622871	T	C	PASS	hom	0,53	53
623118	623118	G	A	PASS	hom	0,58	58
623484	623484	G	A	PASS	hom	0,50	50
623564	623564	C	T	PASS	hom	0,47	47
623995	623995	C	T	PASS	hom	0,52	52
624444	624444	T	C	PASS	hom	0,42	42
625041	625041	G	A	PASS	hom	0,75	75
625318	625318	-	T	PASS	hom	0,52	58
626021	626021	C	A	PASS	hom	0,49	49
626055	626055	A	-	PASS	hom	0,49	49
626118	626118	T	C	PASS	hom	0,57	57
626208	626208	G	T	PASS	hom	0,47	47
626597	626597	G	A	PASS	hom	0,54	54
626867	626867	C	T	PASS	hom	0,61	61
627062	627062	T	C	PASS	hom	0,58	58
627176	627176	T	-	PASS	hom	0,46	49
627661	627661	G	T	PASS	hom	0,54	54
627671	627671	A	G	PASS	hom	0,55	55
628464	628464	G	T	PASS	hom	0,49	49
628498	628498	A	G	PASS	hom	0,40	40
628749	628749	C	T	PASS	hom	0,45	45
628964	628964	T	C	PASS	hom	0,59	59
629748	629748	T	A	PASS	hom	0,58	58
629754	629754	C	G	PASS	hom	0,58	58
630111	630111	T	C	PASS	het	29,27	54
630907	630907	C	T	PASS	hom	0,47	47
631183	631183	A	G	PASS	hom	0,51	51
631314	631314	A	G	PASS	hom	0,64	64
632233	632233	A	G	PASS	hom	0,60	60
632250	632250	C	T	PASS	het	32,33	64
632310	632310	G	A	PASS	hom	0,73	73
632437	632437	G	A	PASS	hom	0,54	54
633205	633205	C	T	PASS	hom	0,49	49
633292	633292	T	G	PASS	hom	0,60	60
633615	633615	C	T	PASS	hom	0,34	34
633757	633757	-	TTCC	PASS	hom	0,22	32
633824	633824	T	C	PASS	het	7,14	20
634345	634345	T	A	PASS	hom	0,48	48
634467	634467	A	-	PASS	hom	0,43	48
634649	634649	A	G	PASS	hom	0,54	54
635191	635191	C	T	PASS	hom	0,58	58
635332	635332	C	T	PASS	hom	0,57	57
636085	636085	A	T	PASS	hom	0,63	63
636206	636206	G	C	PASS	hom	0,54	54
636464	636464	G	T	PASS	hom	0,56	56
636819	636819	A	T	PASS	hom	0,49	49
636996	636996	T	G	PASS	hom	0,59	59
637014	637014	T	C	PASS	hom	0,61	61
637702	637702	G	A	PASS	hom	0,46	46
637861	637861	G	C	PASS	hom	0,51	51
637957	637957	A	C	PASS	hom	1,64	64
638268	638268	A	T	PASS	hom	0,49	49
638391	638391	G	A	PASS	hom	0,55	55
638468	638468	C	T	PASS	hom	0,53	53
639196	639196	G	T	PASS	hom	0,68	68
639712	639712	T	C	PASS	hom	0,29	29
640415	640415	-	A	PASS	hom	0,34	41
640421	640421	T	A	PASS	hom	0,38	38
640504	640504	A	C	PASS	hom	0,43	43
641511	641511	G	C	PASS	hom	0,49	49
641803	641803	C	T	PASS	hom	0,57	57
642442	642442	T	A	PASS	hom	0,33	33
642443	642443	T	A	PASS	hom	0,32	32
643148	643148	G	A	PASS	het	3,6	10
643153	643153	G	A	PASS	het	8,3	11
643281	643281	A	G	PASS	het	5,15	19
643323	643323	C	T	PASS	hom	2,26	27
643327	643327	T	G	PASS	het	4,25	28
643358	643358	T	C	PASS	hom	3,30	32
643476	643476	G	A	PASS	het	13,37	49
643969	643969	A	G	PASS	hom	0,67	67
644080	644080	C	T	PASS	hom	0,57	57
644270	644270	A	G	PASS	hom	0,53	53
644676	644681	ACACAC	-	PASS	hom	0,39	54
644957	644957	T	C	PASS	hom	0,69	69
645037	645037	G	T	PASS	hom	0,67	67
645178	645178	C	T	PASS	hom	0,65	65
645302	645302	T	C	PASS	hom	0,64	64
646305	646305	T	C	PASS	hom	0,48	48
646417	646417	G	T	PASS	hom	0,56	56
646652	646652	C	T	PASS	hom	0,37	37
646790	646790	G	T	PASS	hom	0,25	25
647000	647000	-	A	PASS	hom	0,30	36
647153	647153	A	G	PASS	hom	0,51	51
647256	647256	T	C	PASS	hom	0,50	50
647385	647385	A	G	PASS	hom	0,51	51
647419	647419	T	C	PASS	hom	0,45	45
648141	648141	T	G	PASS	hom	0,47	47
648840	648840	C	T	PASS	hom	0,57	57
648988	648988	G	C	PASS	hom	0,51	51
649017	649017	A	G	PASS	hom	0,53	53
649834	649834	C	T	PASS	hom	0,50	50
650049	650052	TGAA	-	PASS	hom	0,61	62
650366	650366	C	T	PASS	hom	0,58	58
650815	650815	C	-	PASS	hom	0,87	88
651401	651401	-	A	PASS	hom	0,57	58
651988	651988	G	A	PASS	hom	0,49	49
651989	651989	A	G	PASS	hom	1,48	48
653467	653467	T	C	PASS	hom	0,66	66
654178	654178	A	G	PASS	hom	0,72	72
655297	655297	T	G	PASS	hom	0,55	55
656372	656372	A	C	PASS	het	27,36	60
656388	656388	C	T	PASS	hom	0,52	52
657085	657085	C	T	PASS	hom	0,71	71
657109	657109	-	TGT	PASS	hom	0,68	68
657626	657626	A	G	PASS	hom	0,66	66
658551	658551	T	C	PASS	hom	0,73	73
658620	658620	T	-	PASS	hom	0,59	65
659012	659013	AA	-	PASS	2015-01-02	0,18,22	54
659013	659013	A	-	PASS	2015-01-02	0,18,22	54
659578	659578	T	A	PASS	hom	0,60	60
660358	660358	T	C	PASS	hom	1,64	64
660506	660506	-	A	PASS	hom	0,60	60
660833	660833	-	TT	PASS	hom	0,18	39
661326	661326	G	A	PASS	hom	0,61	61
661507	661507	G	T	PASS	hom	0,55	55
661778	661778	G	C	PASS	hom	0,53	53
662438	662438	C	G	PASS	hom	0,44	44
663358	663358	-	CA	PASS	hom	0,62	64
664035	664035	A	G	PASS	hom	0,53	53
664907	664907	T	G	PASS	hom	0,60	60
665419	665419	C	T	PASS	hom	0,53	53
665622	665622	G	A	PASS	hom	0,59	59
665647	665647	A	C	PASS	hom	0,69	69
665768	665768	T	C	PASS	hom	0,63	63
665880	665880	T	C	PASS	hom	0,55	55
665911	665911	A	T	PASS	hom	0,59	59
666084	666084	A	-	PASS	hom	0,30	38
667062	667062	C	T	PASS	het	22,11	32
667078	667078	C	T	PASS	het	30,7	36
667726	667726	C	T	PASS	hom	0,46	46
667774	667774	C	A	PASS	hom	2,38	38
668008	668008	T	G	PASS	hom	0,63	63
668188	668188	C	T	PASS	hom	0,65	65
668427	668427	T	C	PASS	hom	0,69	69
668539	668539	T	C	PASS	hom	0,64	64
669139	669139	T	G	PASS	hom	0,57	57
669616	669616	A	G	PASS	hom	0,47	47
669923	669923	T	C	PASS	hom	1,46	46
671886	671886	G	A	PASS	hom	0,53	52
672172	672172	G	A	PASS	hom	0,54	54
673264	673264	A	T	PASS	hom	0,49	49
674046	674046	A	T	PASS	hom	0,62	62
675132	675132	T	C	PASS	hom	0,49	49
675380	675380	A	-	PASS	hom	0,21	34
675397	675397	G	A	PASS	hom	0,34	34
675902	675902	A	G	PASS	hom	0,34	34
676932	676932	G	A	PASS	het	14,13	26
677037	677037	T	C	PASS	hom	0,46	46
677152	677152	T	C	PASS	hom	0,58	58
677469	677469	T	G	PASS	hom	0,59	59
677529	677529	G	A	PASS	hom	0,73	73
678057	678057	-	T	PASS	hom	0,44	50
679794	679794	-	TATTAT	PASS	hom	0,34	42
680057	680057	A	G	PASS	hom	0,27	27
680926	680926	A	G	PASS	hom	0,53	53
681652	681652	G	A	PASS	hom	0,62	62
682213	682224	ACTTTTGTACAG	-	PASS	hom	0,14	39
682232	682241	ATGTACTTTT	-	PASS	hom	0,13	13
682794	682794	C	T	PASS	hom	0,65	65
683647	683647	T	G	PASS	hom	0,63	63
683818	683818	T	C	PASS	hom	0,44	44
683958	683958	C	T	PASS	hom	0,51	51
684202	684202	C	G	PASS	hom	0,21	21
684209	684209	C	T	PASS	het	18,8	25
684236	684236	C	T	PASS	het	24,5	28
684543	684557	TTATTATTATTATTA	-	PASS	hom	0,26	43
685202	685202	A	G	PASS	hom	0,52	52
685393	685393	T	C	PASS	hom	0,78	78
685749	685749	A	G	PASS	hom	1,48	48
685751	685751	A	G	PASS	hom	1,47	47
685905	685905	C	G	PASS	hom	1,48	48
686066	686066	C	T	PASS	hom	0,56	56
687540	687540	A	G	PASS	hom	0,45	45
687709	687709	A	G	PASS	hom	1,48	48
688151	688151	A	G	PASS	hom	0,46	46
688664	688664	A	G	PASS	hom	0,56	56
688692	688692	G	A	PASS	hom	0,50	50
689602	689602	G	A	PASS	hom	0,47	47
689611	689611	C	T	PASS	hom	0,47	47
689662	689662	T	C	PASS	hom	0,61	61
689805	689805	G	C	PASS	hom	0,57	57
690227	690227	G	A	PASS	hom	0,68	68
690249	690249	C	A	PASS	hom	0,61	61
690560	690560	A	G	PASS	hom	0,60	60
691097	691097	G	A	PASS	hom	0,49	49
691729	691729	C	G	PASS	hom	0,60	60
691896	691896	T	C	PASS	hom	0,47	47
692223	692223	C	A	PASS	hom	0,43	43
692239	692239	T	G	PASS	hom	0,45	45
692600	692600	G	A	PASS	hom	0,51	51
[truncated: 593 more rows]
